# Supplementary material for: Prenatal Endotoxin Exposure Induces Fetal and Neonatal Renal Inflammation via Innate and Th1 Immune Activation in Preterm Pigs
Source: Front Immunol. 2020 Sep 30;11:565484. doi: 10.3389/fimmu.2020.565484 (PMC7643587; doi:10.3389/fimmu.2020.565484)
Supplement: Supplementary file 3 [file Data_Sheet_1.XLSX]

## Sheet: Sheet1
LFQ intensity 01a_RA1_01_693	LFQ intensity 01b_RA1_01_820	LFQ intensity 02a_RA2_01_694	LFQ intensity 02b_RA2_01_821	LFQ intensity 03a_RA3_01_695	LFQ intensity 03b_RA3_01_822	LFQ intensity 04a_RA4_01_696	LFQ intensity 04b_RA4_01_823	LFQ intensity 05a_RA5_01_697	LFQ intensity 05b_RA5_01_824	LFQ intensity 06a_RA6_01_698	LFQ intensity 06b_RA6_01_825	LFQ intensity 07a_RA7_01_699	LFQ intensity 07b_RA7_01_826	LFQ intensity 08a_RA8_01_700	LFQ intensity 08b_RA8_01_827	LFQ intensity 09a_RA9_01_701	LFQ intensity 09b_RA9_01_828	LFQ intensity 10a_RA10_01_702	LFQ intensity 10b_RA10_01_829	LFQ intensity 11a_RA11_01_703	LFQ intensity 11b_RA11_01_830	LFQ intensity 12a_RA12_01_704	LFQ intensity 12b_RA12_01_831	LFQ intensity 13a_RB1_01_705	LFQ intensity 13b_RB1_01_832	LFQ intensity 14a_RB2_01_706	LFQ intensity 14b_RB2_01_833	LFQ intensity 15a_RB3_01_707	LFQ intensity 15b_RB3_01_834	LFQ intensity 16a_RB4_01_708	LFQ intensity 16b_RB4_01_835	LFQ intensity 17a_RB5_01_709	LFQ intensity 17b_RB5_01_836	LFQ intensity 18a_RB6_01_710	LFQ intensity 18b_RB6_01_837	LFQ intensity 19a_RB7_01_711	LFQ intensity 19b_RB7_01_838	LFQ intensity 21a_RB9_01_713	LFQ intensity 21b_RB9_01_840	LFQ intensity 22a_RB10_01_714	LFQ intensity 22b_RB10_01_841	LFQ intensity 23a_RB11_01_715	LFQ intensity 23b_RB11_01_842	LFQ intensity 24a_RB12_01_716	LFQ intensity 24b_RB12_01_843	LFQ intensity 28a_RC4_01_721	LFQ intensity 28b_GC4_01_925	LFQ intensity 29a_RC5_01_722	LFQ intensity 29b_GC5_01_926
#!{Type}E	E	E	E	E	E	E	E	E	E	E	E	E	E	E	E	E	E	E	E	E	E	E	E	E	E	E	E	E	E	E	E	E	E	E	E	E	E	E	E	E	E	E	E	E	E	E	E	E	E
#!{C:label}100 D1 P	100 D1 P	101 D1 P	101 D1 P	102 D1 P	102 D1 P	103 D1 P	103 D1 P	104 D1 P	104 D1 P	105 D1 P	105 D1 P	106 D1 P	106 D1 P	107 D1 P	107 D1 P	108 D1 P	108 D1 P	109 D1 P	109 D1 P	110 D1 P	110 D1 P	111 D1 P	111 D1 P	112 D1 P	112 D1 P	113 D1 P	113 D1 P	114 D1 P	114 D1 P	115 D1 P	115 D1 P	116 D1 P	116 D1 P	1161 D1 P	1161 D1 P	500 D1 P	500 D1 P	502 D1 P	502 D1 P	503 D1 P	503 D1 P	505 D1 P	505 D1 P	506 D1 P	506 D1 P	511 D1 P	511 D1 P	512D1 p	512D1 p
#!{C:Code}1	1	2	2	3	3	4	4	5	5	6	6	7	7	8	8	9	9	10	10	11	11	12	12	13	13	14	14	15	15	16	16	17	17	18	18	19	19	21	21	22	22	23	23	24	24	28	28	29	29
#!{C:type}plasma	plasma	plasma	plasma	plasma	plasma	plasma	plasma	plasma	plasma	plasma	plasma	plasma	plasma	plasma	plasma	plasma	plasma	plasma	plasma	plasma	plasma	plasma	plasma	plasma	plasma	plasma	plasma	plasma	plasma	plasma	plasma	plasma	plasma	plasma	plasma	plasma	plasma	plasma	plasma	plasma	plasma	plasma	plasma	plasma	plasma	plasma	plasma	plasma	plasma
#!{C:day}Day1	Day1	Day1	Day1	Day1	Day1	Day1	Day1	Day1	Day1	Day1	Day1	Day1	Day1	Day1	Day1	Day1	Day1	Day1	Day1	Day1	Day1	Day1	Day1	Day1	Day1	Day1	Day1	Day1	Day1	Day1	Day1	Day1	Day1	Day1	Day1	Day1	Day1	Day1	Day1	Day1	Day1	Day1	Day1	Day1	Day1	Day1	Day1	Day1	Day1
#!{C:treat}CON	CON	LPS	LPS	CON	CON	LPS	LPS	CON	CON	LPS	LPS	CON	CON	CON	CON	LPS	LPS	CON	CON	LPS	LPS	CON	CON	LPS	LPS	CON	CON	LPS	LPS	CON	CON	LPS	LPS	CON	CON	CON	CON	CON	CON	LPS	LPS	LPS	LPS	LPS	LPS	LPS	LPS	LPS	LPS
NaN	NaN	NaN	NaN	NaN	NaN	NaN	NaN	NaN	NaN	NaN	NaN	NaN	NaN	NaN	NaN	NaN	NaN	NaN	NaN	NaN	NaN	NaN	NaN	NaN	NaN	NaN	NaN	NaN	NaN	NaN	NaN	NaN	NaN	NaN	NaN	NaN	NaN	NaN	NaN	NaN	NaN	NaN	NaN	NaN	NaN	NaN	NaN	NaN	NaN
22.086	23.6262	21.3946	23.0358	21.4666	22.2961	21.7859	22.6819	21.434	23.0155	22.0793	23.3562	21.7871	23.4774	21.5133	22.9	22.2588	23.29	22.4772	23.75	22.367	23.5684	22.5291	23.4188	22.6537	23.6608	22.0599	23.1749	22.2659	23.8193	22.1037	23.0073	22.56	23.9184	22.2846	23.4361	22.3192	23.2549	21.7091	22.2326	22.0136	22.7479	21.5809	22.3484	21.8458	22.4485	21.8984	22.6827	21.4955	22.0689
17.9257	14.6286	16.4423	14.4566	19.4051	17.9204	17.7065	18.1649	16.6851	17.8966	16.8389	17.6314	17.0649	19.3639	19.2876	21.0158	20.1862	14.2991	19.3669	17.148	18.393	18.0889	18.1377	20.8193	19.1335	NaN	20.0037	19.3529	NaN	20.4818	NaN	18.6783	18.6963	20.0718	18.8207	20.0073	18.2276	18.8929	19.0271	16.267	18.5692	19.3711	18.508	19.8175	17.0023	18.4555	17.0114	19.7616	17.1126	NaN
15.3446	10.8675	12.1845	11.9571	14.6551	16.0358	11.2928	7.6708	8.48929	10.0732	8.80706	9.78254	8.33499	10.028	12.9765	9.78609	16.6125	11.3261	NaN	11.4442	12.3307	10.7625	10.3295	9.57266	13.8561	8.8133	15.0187	16.0019	12.3678	11.5498	15.1532	9.80843	12.4115	12.1579	12.3406	11.5467	12.6128	NaN	15.3097	12.1585	NaN	NaN	NaN	NaN	12.1084	NaN	10.3838	16.5108	13.055	12.3606
16.68	17.8372	NaN	NaN	13.1155	NaN	NaN	NaN	NaN	NaN	NaN	NaN	NaN	NaN	16.2761	16.6789	15.8544	16.4464	17.2724	17.2471	16.947	18.2352	NaN	17.5542	15.7936	17.9311	15.7123	NaN	17.48	17.6579	NaN	17.1058	17.6031	17.5919	18.107	17.692	18.0504	NaN	NaN	18.6423	15.4036	17.9854	NaN	17.4069	16.8918	17.0657	NaN	17.9176	17.0106	17.3354
16.548	NaN	17.4033	NaN	17.3845	NaN	16.455	15.2428	17.5138	NaN	17.6166	17.4897	17.74	14.0774	NaN	NaN	NaN	NaN	16.9946	NaN	15.4346	17.1119	NaN	15.9388	NaN	NaN	NaN	14.1508	16.9224	17.6157	16.7146	16.7796	NaN	17.3519	NaN	17.0876	NaN	16.4783	16.2548	NaN	NaN	16.0044	15.9947	15.3105	NaN	NaN	NaN	17.3851	NaN	16.1822
20.5548	20.9631	19.6826	20.7243	20.2684	20.6813	20.3478	20.664	19.7912	19.3173	20.0898	20.8626	19.3517	20.1345	19.8722	20.6236	21.2054	20.9478	20.0634	20.2787	21.1059	21.616	20.6405	20.602	20.6082	21.506	21.0556	20.7538	20.1129	21.3945	20.4817	21.3732	20.9372	21.9916	21.1162	21.4691	21.1003	21.1166	20.5511	21.242	20.7185	20.7072	20.2025	20.9525	20.8933	20.8787	20.6615	19.3975	20.8881	20.8399
16.9458	15.8237	14.1033	14.6503	18.6289	15.9076	11.9202	15.2575	13.3584	14.9409	12.8721	14.3608	13.718	14.6835	13.4521	13.1544	10.703	16.6949	12.6032	17.4901	13.2077	17.8033	14.3524	15.1758	NaN	14.2751	13.2704	15.1192	NaN	12.4426	12.604	19.6194	NaN	13.9279	NaN	14.9493	NaN	14.6844	NaN	15.5731	NaN	11.0287	NaN	13.6389	10.6351	11.6131	13.861	11.3737	13.5476	14.5688
16.2161	17.5803	18.7854	18.9438	18.2595	18.7779	17.8109	18.2486	17.39	17.6239	16.9814	19.5823	16.0172	18.9457	17.2746	17.9043	17.6603	18.9006	16.9203	18.9783	18.2249	18.8179	17.9183	18.0618	18.4429	19.3347	17.5015	18.8689	15.4916	19.0778	12.0219	16.9455	18.0455	18.9422	17.9923	18.614	17.0532	18.3509	16.8934	12.0449	16.4865	18.2535	18.8849	18.4577	18.7947	19.4752	16.3138	NaN	16.9056	18.3803
NaN	NaN	NaN	NaN	NaN	NaN	NaN	NaN	NaN	NaN	NaN	NaN	NaN	NaN	NaN	17.6209	NaN	NaN	NaN	18.8304	NaN	NaN	NaN	17.5964	NaN	17.9405	NaN	NaN	NaN	NaN	NaN	NaN	NaN	NaN	NaN	NaN	NaN	NaN	NaN	NaN	NaN	NaN	NaN	NaN	NaN	NaN	NaN	NaN	NaN	NaN
15.3546	NaN	14.4813	NaN	15.0666	NaN	15.4953	13.2946	14.5145	NaN	15.4119	NaN	15.5867	NaN	15.439	NaN	NaN	NaN	15.6568	NaN	15.3372	12.4221	NaN	NaN	NaN	NaN	NaN	NaN	14.8355	NaN	16.6565	12.7809	NaN	NaN	NaN	NaN	NaN	NaN	16.6653	13.0958	16.6164	NaN	15.2012	NaN	14.749	NaN	15.3421	NaN	15.2906	14.5559
19.8893	20.9243	18.6025	18.891	17.8739	19.38	20.0425	20.0681	18.5015	18.7977	20.0221	20.3329	20.5732	20.7455	17.2846	18.7514	18.0814	18.6691	20.0386	20.9303	19.571	19.1596	18.7314	19.273	19.6789	20.7729	19.8475	20.9262	19.7796	20.9933	20.8807	20.8702	19.0278	20.1831	19.0368	20.4318	20.8402	21.8195	19.8877	19.6063	20.0501	21.6216	20.1848	20.0169	18.9797	20.2291	20.2609	20.3475	20.0935	20.5189
16.6358	16.6491	14.3376	15.1656	15.5069	14.6803	16.045	13.6781	14.5749	15.1509	15.4958	15.7374	15.311	NaN	15.1899	15.0601	17.8256	15.4658	17.5131	15.9651	18.3626	16.3294	14.9769	16.2106	17.8387	16.3648	17.2064	16.5082	18.5439	15.7528	18.7723	NaN	17.6861	15.8884	16.8606	15.445	17.1451	16.2653	18.6827	13.6338	17.4918	15.9592	18.284	16.2376	18.4627	16.0224	18.4639	15.6134	18.8471	18.0027
18.9524	19.2605	19.0654	18.34	18.6795	18.0701	18.8361	18.8239	18.269	18.305	18.5823	18.6951	18.6649	17.81	18.5669	19.1385	19.1378	18.9251	18.4918	18.5096	19.4049	18.6363	19.1425	18.5847	18.831	18.8152	17.6874	18.9705	18.8463	18.9553	19.4576	17.4224	18.7052	19.4367	19.2786	19.3111	18.979	18.8732	18.8076	18.1736	19.1203	18.6525	18.5456	17.163	17.9092	18.5568	18.1758	18.431	18.1703	18.863
25.7699	25.4192	26.7341	26.3069	25.6854	25.2459	26.2162	25.5757	26.4154	26.0664	26.2729	25.9157	26.4659	26.089	27.169	26.4071	26.6337	26.0153	26.0755	25.5139	25.6236	25.0613	25.9495	25.2867	26.4084	25.6783	26.0401	25.2282	26.2829	25.5177	26.1143	25.2767	26.11	25.327	25.6842	25.1571	25.6487	25.2573	26.0926	25.402	25.791	25.1534	26.6915	25.9626	26.6488	26.0895	26.1372	25.9777	26.4871	26.2153
NaN	NaN	NaN	NaN	NaN	NaN	NaN	NaN	NaN	NaN	14.0105	14.6259	13.9085	NaN	NaN	NaN	NaN	NaN	NaN	NaN	NaN	NaN	NaN	NaN	NaN	NaN	NaN	NaN	NaN	NaN	NaN	14.7836	NaN	NaN	NaN	NaN	NaN	NaN	16.1567	NaN	NaN	NaN	14.3795	NaN	NaN	NaN	NaN	NaN	NaN	NaN
15.3767	15.643	15.5331	15.9481	NaN	15.3194	NaN	15.4935	NaN	15.6345	14.9292	15.7605	NaN	15.7044	NaN	16.1989	NaN	16.2483	15.2587	15.3466	NaN	16.6822	NaN	NaN	NaN	16.445	NaN	15.6598	NaN	15.3765	NaN	14.9772	NaN	NaN	NaN	15.3944	NaN	15.4396	NaN	15.258	NaN	NaN	NaN	15.1627	NaN	NaN	14.9007	15.8966	NaN	15.7634
17.4689	19.3385	14.9174	NaN	NaN	17.0933	15.779	17.1699	14.8525	15.0604	NaN	NaN	NaN	15.65	NaN	NaN	16.6482	14.8232	17.241	16.5445	17.1371	16.4902	16.805	17.0335	17.1224	18.0157	17.2798	17.021	17.649	17.9823	18.9132	18.2188	17.0913	16.6666	16.7213	14.9495	18.4139	18.443	18.8378	18.8726	17.451	17.7072	16.6327	17.3363	NaN	NaN	18.6462	16.816	17.0813	17.2399
16.1875	15.6747	18.5058	18.4185	20.2295	20.3049	17.9758	14.9714	18.2508	16.0187	18.7382	18.4914	19.2519	17.8667	14.835	15.6727	NaN	16.6358	14.4454	16.5463	18.6904	18.8258	16.3929	NaN	12.8308	15.3488	NaN	18.3035	17.8333	16.2487	20.5806	20.2358	16.8471	16.8587	NaN	16.6112	16.2911	NaN	20.0846	17.784	15.4961	NaN	17.2523	19.7147	14.4924	14.8968	13.8147	NaN	15.1593	16.8455
NaN	NaN	NaN	NaN	NaN	NaN	11.6847	11.1742	12.2188	NaN	NaN	11.1009	12.3475	NaN	NaN	NaN	NaN	NaN	NaN	NaN	NaN	13.8671	NaN	NaN	NaN	NaN	NaN	NaN	NaN	NaN	NaN	NaN	NaN	NaN	NaN	NaN	NaN	NaN	NaN	NaN	NaN	NaN	NaN	NaN	NaN	NaN	NaN	NaN	NaN	NaN
NaN	NaN	NaN	NaN	NaN	NaN	NaN	NaN	NaN	NaN	NaN	NaN	NaN	NaN	NaN	NaN	NaN	NaN	NaN	NaN	NaN	NaN	NaN	NaN	NaN	NaN	NaN	NaN	NaN	NaN	NaN	NaN	NaN	NaN	NaN	NaN	NaN	NaN	NaN	NaN	NaN	NaN	NaN	NaN	NaN	NaN	NaN	NaN	NaN	NaN
15.9121	16.2415	16.7515	15.6865	18.5445	13.897	16.3265	16.2815	17.0609	15.7759	16.6956	18.2324	16.6254	21.2693	18.835	21.672	18.3556	15.5251	18.2969	16.9302	20.2428	16.0935	20.6635	13.5048	18.8481	16.3037	18.5627	16.8855	20.4632	16.5381	18.2779	22.4553	20.6557	15.6297	20.7543	16.9843	15.6333	14.9843	18.5047	16.3422	18.6725	16.3061	17.8701	17.7406	18.7733	16.772	16.1315	15.5457	16.222	17.273
NaN	NaN	NaN	13.7669	13.062	NaN	NaN	NaN	NaN	NaN	NaN	NaN	NaN	NaN	NaN	NaN	NaN	NaN	NaN	NaN	NaN	NaN	NaN	NaN	NaN	NaN	NaN	NaN	15.1886	NaN	NaN	NaN	15.2637	NaN	15.4352	NaN	NaN	NaN	NaN	14.6575	15.9357	NaN	14.8975	13.969	NaN	13.587	NaN	NaN	18.0248	16.7939
26.6954	27.1417	26.4979	27.0534	26.5915	26.8571	26.2555	26.6788	26.7542	27.3029	25.9822	26.5482	26.0733	26.737	25.6407	26.3143	25.9804	26.5026	26.8251	27.3393	27.0134	27.6036	26.9239	27.6594	26.5126	27.2511	26.2822	27.0804	26.6151	27.3295	26.1737	27.2331	26.6771	27.6547	26.873	27.5769	26.7385	27.4314	26.6958	27.2052	25.7409	26.5833	25.766	26.6348	25.9905	26.6123	26.0346	26.9778	24.8838	25.5059
13.6519	14.8348	13.9465	17.3945	12.4942	13.8675	11.2491	14.8004	11.855	12.6005	18.0924	20.3501	NaN	13.6397	15.0423	16.224	17.5036	15.6615	NaN	15.5635	13.587	NaN	14.0858	13.2537	17.0705	14.3789	NaN	14.425	18.1905	17.7193	NaN	NaN	19.2387	18.0069	NaN	14.6448	NaN	NaN	NaN	13.5405	NaN	NaN	20.197	22.5304	13.4602	15.1697	17.6688	14.9516	18.3677	14.3342
NaN	NaN	14.9018	NaN	NaN	14.5992	NaN	NaN	NaN	NaN	13.6592	12.5806	NaN	13.5126	NaN	NaN	NaN	14.5325	NaN	NaN	NaN	14.6023	14.32	15.5657	13.5258	13.8618	14.2988	14.886	NaN	NaN	NaN	NaN	NaN	15.7779	NaN	NaN	14.8255	NaN	NaN	NaN	14.8696	NaN	NaN	15.0705	13.6051	NaN	NaN	13.7055	12.843	14.4429
NaN	NaN	14.8228	14.1548	NaN	15.1676	NaN	14.9097	13.8647	16.1893	NaN	14.5442	NaN	14.4961	13.8696	15.3371	NaN	16.0455	NaN	15.1087	14.3784	17.5695	NaN	14.1895	NaN	14.7145	NaN	16.9422	NaN	15.8506	NaN	16.1856	NaN	16.5768	NaN	16.3058	NaN	16.0317	NaN	15.2674	NaN	NaN	NaN	15.5289	NaN	14.5741	NaN	NaN	NaN	NaN
13.7482	NaN	13.5523	NaN	NaN	NaN	14.4952	15.0145	14.0467	NaN	19.2998	20.434	NaN	NaN	13.2568	NaN	13.5465	15.6054	NaN	NaN	NaN	NaN	NaN	NaN	18.9908	NaN	NaN	NaN	19.2821	NaN	NaN	NaN	NaN	NaN	NaN	NaN	NaN	NaN	NaN	NaN	15.1303	NaN	18.5815	10.9437	18.4794	13.4598	17.5755	15.448	14.9799	14.2126
NaN	NaN	NaN	NaN	NaN	16.447	NaN	17.4771	NaN	NaN	16.6044	NaN	NaN	NaN	NaN	NaN	NaN	20.4238	19.1903	NaN	NaN	18.896	19.4139	20.1792	NaN	NaN	NaN	NaN	NaN	18.9799	NaN	17.4715	NaN	NaN	17.3542	NaN	NaN	NaN	23.1573	NaN	NaN	NaN	NaN	NaN	NaN	NaN	19.8246	NaN	NaN	NaN
11.9199	NaN	NaN	NaN	17.2481	17.1254	12.1747	13.6418	14.2347	NaN	NaN	13.6389	12.8375	13.7662	NaN	NaN	14.1808	NaN	NaN	NaN	12.3483	15.5588	NaN	NaN	12.5132	NaN	NaN	NaN	13.0371	13.7643	18.8559	15.2003	NaN	NaN	NaN	NaN	NaN	12.614	17.8778	14.9835	NaN	10.9295	12.7171	11.3186	12.706	NaN	12.0382	NaN	NaN	NaN
15.6868	16.6221	NaN	NaN	13.8555	14.265	15.8125	16.3607	14.3367	14.7778	14.7523	NaN	15.0109	15.3095	15.7333	NaN	NaN	NaN	NaN	16.4054	15.3927	15.7266	NaN	15.9429	NaN	NaN	NaN	15.4112	NaN	14.5381	NaN	NaN	NaN	NaN	NaN	NaN	NaN	14.6132	NaN	NaN	NaN	15.0596	NaN	NaN	NaN	NaN	NaN	16.9571	NaN	16.2026
22.0523	21.9369	21.9499	22.0577	20.9437	21.5106	21.5996	21.7709	21.7382	21.5646	22.8948	23.4887	21.7185	22.1715	20.8229	21.5249	22.0903	22.3951	22.1306	22.9699	23.7378	24.3567	21.6588	20.834	21.9724	22.5407	22.0544	22.3643	22.832	23.4596	22.6649	22.6094	21.457	22.0465	21.444	22.0115	21.8426	22.0715	22.415	22.8739	23.3217	24.064	22.3216	22.6374	22.5192	22.7463	22.3921	22.8456	22.7831	23.1286
15.8972	17.2022	NaN	14.6845	NaN	NaN	NaN	16.3127	14.8984	16.6926	NaN	NaN	NaN	NaN	15.197	17.4444	16.1824	17.5205	16.6531	17.9871	NaN	17.4593	NaN	18.1843	NaN	16.4835	NaN	19.5494	16.5542	17.1166	15.7773	20.2636	18.7411	18.2993	18.6598	19.3303	18.823	17.3572	14.6679	17.8124	16.079	16.1355	NaN	NaN	16.0486	NaN	15.9765	19.0542	16.0009	NaN
NaN	NaN	NaN	NaN	NaN	10.7365	NaN	NaN	NaN	NaN	NaN	NaN	NaN	9.69744	NaN	NaN	NaN	NaN	NaN	NaN	NaN	NaN	NaN	NaN	NaN	NaN	NaN	NaN	NaN	NaN	NaN	10.2853	NaN	NaN	NaN	NaN	NaN	NaN	NaN	10.0453	NaN	NaN	NaN	NaN	NaN	NaN	NaN	NaN	NaN	NaN
16.7046	16.5801	16.9966	16.6726	14.1594	19.0284	16.9721	17.3587	NaN	15.8613	NaN	16.4888	17.42	16.5686	16.5026	NaN	NaN	NaN	NaN	16.5793	NaN	16.4906	NaN	16.4463	NaN	NaN	NaN	NaN	NaN	NaN	NaN	16.183	16.7851	15.6727	16.7319	NaN	16.4837	16.59	16.9624	17.1381	NaN	NaN	NaN	17.2154	15.9907	NaN	16.4332	NaN	15.9556	16.4767
NaN	NaN	NaN	11.9539	NaN	NaN	NaN	NaN	NaN	12.03	NaN	NaN	NaN	NaN	NaN	12.8862	NaN	NaN	NaN	NaN	NaN	NaN	NaN	NaN	NaN	NaN	NaN	NaN	NaN	NaN	NaN	NaN	NaN	NaN	NaN	NaN	13.4784	NaN	11.5778	12.853	13.8793	NaN	NaN	NaN	NaN	NaN	NaN	NaN	NaN	NaN
NaN	NaN	NaN	NaN	NaN	NaN	NaN	NaN	NaN	NaN	NaN	NaN	NaN	NaN	NaN	NaN	NaN	NaN	NaN	NaN	NaN	NaN	NaN	NaN	NaN	NaN	NaN	NaN	NaN	NaN	NaN	NaN	NaN	NaN	NaN	NaN	NaN	NaN	NaN	NaN	NaN	NaN	NaN	NaN	NaN	NaN	NaN	NaN	NaN	NaN
16.4028	17.0638	17.186	16.1119	NaN	16.3543	16.2224	16.4749	17.056	16.569	17.5975	17.0094	17.7562	NaN	NaN	16.8414	NaN	16.6568	NaN	NaN	NaN	16.7439	16.5746	16.7619	NaN	NaN	NaN	NaN	15.9576	17.0109	17.8073	15.0642	NaN	NaN	15.869	NaN	15.6032	16.7799	16.3789	13.3418	NaN	16.9854	17.2523	14.8451	NaN	NaN	NaN	17.8106	NaN	16.5468
14.1468	NaN	NaN	NaN	NaN	13.4849	NaN	15.4935	NaN	NaN	NaN	NaN	NaN	NaN	NaN	15.793	NaN	16.3576	NaN	NaN	NaN	NaN	NaN	16.5067	NaN	16.096	NaN	16.1589	15.5849	16.2732	NaN	15.2827	NaN	14.6184	NaN	NaN	NaN	NaN	NaN	NaN	NaN	NaN	NaN	17.126	NaN	15.5889	NaN	NaN	NaN	NaN
14.8554	NaN	16.6614	15.863	17.956	17.8821	15.0374	15.3681	17.1776	NaN	15.7804	15.9344	13.5074	15.7141	14.3027	NaN	15.8918	16.3816	14.6442	16.1664	16.5707	NaN	15.0899	16.073	NaN	15.3077	17.0876	16.6264	NaN	15.9549	15.2295	15	16.7165	NaN	15.3062	16.0144	14.9849	NaN	17.5388	15.5248	NaN	NaN	17.0995	15.5727	14.1578	14.2521	NaN	NaN	14.1726	14.8771
19.2335	20.2225	17.2333	16.9069	18.2505	18.9874	20.5841	20.6661	18.4172	17.4739	17.6337	18.226	20.0992	20.1533	18.3435	16.6044	17.5004	17.5923	19.6259	18.6809	18.0234	17.6099	18.8198	20.0223	17.9018	18.0313	18.7296	17.5228	18.1605	17.1838	20.4825	20.8802	18.1974	18.122	19.9239	19.7142	20.0467	19.2889	20.9132	18.9318	17.0974	17.9146	18.7718	16.5175	17.5163	15.9551	19.692	20.5868	19.4136	18.9898
18.5169	19.9873	16.2944	18.0584	17.3771	18.6143	17.4069	18.29	17.1571	18.8757	16.1079	18.1327	15.2527	16.7997	NaN	18.9937	NaN	NaN	17.4163	20.1113	18.7026	19.9509	18.6032	19.8728	10.5765	18.8278	18.8408	20.1805	17.0475	18.3131	16.857	7.66938	18.5106	19.1067	18.4437	19.2324	18.0276	19.174	17.9373	NaN	17.9708	18.6913	16.8241	NaN	17.7225	18.435	18.519	18.4714	18.8294	19.6341
23.1392	22.9851	23.1267	23.3534	23.9542	24.0668	24.4227	24.4345	23.5146	23.8109	24.3667	24.4904	24.5283	25.0883	24.2922	24.2199	25.4132	24.8148	24.0761	23.6931	25.0312	24.7757	24.3927	24.6885	24.9376	25.0236	24.7962	24.9242	24.3376	24.3273	24.6248	24.5941	24.3099	24.3501	24.3782	24.4451	24.4205	24.8787	24.479	24.4573	24.1013	23.8336	23.9621	23.6808	23.4561	23.56	23.3902	22.3336	24.2833	23.9625
21.2904	21.6243	20.7848	20.906	21.959	21.5356	20.854	21.0449	21.4288	21.2252	21.2928	21.0433	20.892	21.2829	20.196	21.1825	20.488	20.8808	20.9999	21.3119	21.4222	21.7021	20.6721	21.6276	21.0931	21.9589	21.1559	21.6574	20.8192	21.3772	20.6451	21.7315	20.9973	22.1274	21.1693	22.0601	21.1578	21.7121	21.0711	21.8005	20.0185	21.7093	20.4588	21.5475	19.835	21.1962	20.1609	22.205	20.4303	20.7372
22.0467	20.7182	21.1645	20.7207	20.7179	20.949	21.1807	21.0461	20.5018	20.2698	21.3112	20.4821	21.1158	21.2	22.0409	20.7537	22.5095	21.0992	22.4788	20.7936	21.555	20.6317	21.8221	20.5736	22.3501	21.1776	22.117	20.2396	21.6773	19.6856	21.2231	20.5584	21.6037	19.5891	21.9536	19.9858	21.4798	20.0355	20.6553	18.3134	21.1695	20.316	20.3478	18.7833	21.4639	19.441	20.697	21.6316	21.5175	21.685
NaN	NaN	NaN	NaN	NaN	NaN	NaN	NaN	NaN	NaN	NaN	NaN	NaN	NaN	NaN	NaN	NaN	NaN	NaN	NaN	NaN	NaN	NaN	NaN	NaN	NaN	NaN	NaN	NaN	NaN	NaN	NaN	NaN	NaN	NaN	NaN	NaN	NaN	NaN	NaN	NaN	NaN	NaN	NaN	NaN	NaN	NaN	NaN	NaN	NaN
NaN	NaN	NaN	NaN	11.5457	14.085	NaN	NaN	13.8175	NaN	13.8937	NaN	NaN	13.2254	NaN	NaN	NaN	NaN	NaN	NaN	NaN	NaN	NaN	NaN	NaN	NaN	NaN	NaN	12.8085	NaN	15.0018	NaN	12.3232	NaN	NaN	NaN	12.6133	NaN	13.4972	NaN	NaN	NaN	13.9614	NaN	NaN	NaN	NaN	NaN	NaN	NaN
18.0574	18.0064	18.1349	17.9987	16.9231	16.326	17.8949	17.5997	17.7151	17.4392	17.5792	18.0101	17.7736	18.7384	16.854	NaN	19.0561	17.4069	19.0576	17.4275	18.5352	17.9458	18.3913	16.0679	17.5789	18.7612	18.0186	19.2773	18.5548	17.5025	17.9334	18.7673	18.6057	17.6955	18.5048	17.8941	18.2211	18.3781	16.8789	16.4629	17.6527	17.2401	16.5399	17.0364	18.615	16.5118	18.996	17.3487	18.8527	18.0124
13.8981	13.8673	13.4236	NaN	13.5551	NaN	13.4013	13.9264	13.8912	NaN	NaN	NaN	NaN	13.7904	NaN	NaN	13.3453	NaN	NaN	13.7535	NaN	NaN	NaN	NaN	NaN	12.8489	NaN	NaN	NaN	NaN	NaN	13.9047	NaN	NaN	NaN	14.0223	14.5368	14.4669	14.3767	14.6333	NaN	NaN	15.4984	15.4371	14.0854	NaN	NaN	NaN	19.1602	15.6625
16.3766	16.8746	16.4177	16.1046	14.5975	16.1333	15.9965	13.7313	NaN	15.6486	NaN	15.7544	15.8842	17.5439	NaN	15.6478	NaN	15.8589	NaN	15.6245	NaN	NaN	16.2921	NaN	NaN	NaN	16.8851	NaN	NaN	NaN	16.0329	NaN	16.1554	NaN	NaN	NaN	NaN	NaN	15.6551	NaN	NaN	NaN	NaN	NaN	NaN	NaN	NaN	NaN	NaN	NaN
18.7066	20.6531	19.5486	20.3294	19.9795	20.3996	19.3662	19.9843	19.8154	20.681	19.7091	20.7159	20.222	21.4479	18.999	21.0514	19.7429	19.2913	20.2313	20.8373	19.8634	20.8069	19.7291	19.8348	20.3746	20.4471	19.8854	19.589	19.7272	20.8675	20.4768	19.6117	19.7667	20.9386	19.8494	20.6069	19.5371	20.8819	19.9745	17.2738	19.3665	20.2296	19.932	18.1133	19.061	19.7209	18.7581	21.0229	19.1134	19.969
16.8159	NaN	14.921	NaN	13.7776	NaN	15.5482	NaN	14.7552	NaN	15.6696	NaN	15.8637	NaN	NaN	NaN	16.0841	NaN	17.131	NaN	NaN	NaN	16.101	NaN	17.3992	NaN	16.0555	NaN	16.203	NaN	17.01	NaN	16.8551	NaN	15.7203	NaN	NaN	NaN	15.1411	NaN	NaN	NaN	15.4468	NaN	16.9433	NaN	NaN	15.3605	16.2974	15.2313
15.5571	12.4206	14.6373	NaN	15.4003	14.7604	14.8611	NaN	NaN	NaN	NaN	NaN	14.1993	NaN	15.0295	NaN	NaN	NaN	NaN	NaN	15.4453	NaN	NaN	NaN	NaN	NaN	NaN	NaN	NaN	NaN	15.7137	12.8698	NaN	NaN	NaN	NaN	13.6197	NaN	15.5795	NaN	14.7186	NaN	NaN	NaN	15.3097	NaN	NaN	NaN	15.846	15.22
NaN	NaN	NaN	NaN	NaN	13.3857	NaN	NaN	13.2812	13.3051	12.9833	NaN	NaN	NaN	NaN	NaN	NaN	NaN	NaN	NaN	NaN	NaN	NaN	NaN	NaN	NaN	NaN	NaN	NaN	NaN	NaN	14.5622	NaN	NaN	NaN	NaN	NaN	NaN	NaN	NaN	NaN	NaN	NaN	NaN	NaN	NaN	NaN	NaN	NaN	NaN
17.4869	18.336	15.4286	14.9722	NaN	NaN	15.9965	16.13	NaN	14.9141	15.4308	15.0413	16.1637	NaN	NaN	14.5969	16.0696	15.0274	NaN	15.8778	NaN	14.7922	16.0858	16.8078	15.1609	15.6648	16.4734	16.5316	NaN	15.78	NaN	15.5338	NaN	14.9179	15.8848	NaN	16.1632	16.1591	17.4011	17.2059	16.1389	NaN	17.2109	15.8003	NaN	NaN	NaN	15.7401	15.8378	15.5454
14.9322	NaN	13.2691	NaN	14.1787	NaN	11.4796	NaN	NaN	NaN	NaN	NaN	NaN	NaN	14.691	NaN	14.4407	NaN	15.4544	NaN	15.2673	NaN	15.0305	NaN	15.2331	NaN	NaN	NaN	NaN	NaN	14.3598	NaN	14.7787	NaN	15.705	NaN	NaN	NaN	15.0648	NaN	15.3511	NaN	15.3304	NaN	17.6351	NaN	17.6007	NaN	18.2152	16.8644
NaN	NaN	NaN	NaN	NaN	NaN	NaN	NaN	NaN	NaN	NaN	NaN	NaN	NaN	NaN	NaN	NaN	NaN	NaN	NaN	NaN	NaN	NaN	NaN	NaN	NaN	NaN	NaN	NaN	NaN	NaN	NaN	NaN	NaN	NaN	NaN	NaN	NaN	NaN	NaN	NaN	NaN	NaN	NaN	NaN	NaN	NaN	NaN	13.0358	12.1397
14.866	NaN	NaN	NaN	NaN	NaN	NaN	NaN	14.5404	NaN	NaN	NaN	NaN	NaN	NaN	NaN	NaN	NaN	15.1168	NaN	14.852	NaN	NaN	NaN	NaN	NaN	NaN	NaN	NaN	NaN	NaN	NaN	NaN	NaN	NaN	NaN	NaN	NaN	14.8905	NaN	NaN	NaN	14.7824	NaN	14.3245	NaN	15.5962	14.2791	14.9683	NaN
15.9869	17.5175	17.4932	16.0179	18.079	16.412	15.9889	NaN	17.6114	14.0232	18.1603	14.1696	18.716	17.2708	15.977	NaN	16.0975	15.9069	15.8234	16.1268	14.7497	15.5118	15.1347	NaN	NaN	14.9582	16.2604	15.5234	16.5513	NaN	17.2081	15.8717	14.9605	NaN	NaN	15.1264	15.4619	NaN	18.676	16.4525	16.0368	NaN	18.6754	15.1091	14.3016	NaN	15.4836	14.9012	15.5169	17.6463
14.2833	17.1248	13.6448	13.85	14.1657	15.9141	13.6678	14.6577	14.1486	16.5225	13.8486	14.3591	13.5982	14.5417	14.2224	14.51	14.1461	14.6139	15.2671	13.8885	14.5176	15.1835	14.7553	15.1495	NaN	15.4177	NaN	15.0442	NaN	14.9739	12.4802	19.3648	NaN	15.3898	14.6771	14.6451	NaN	14.7233	11.8769	15.6189	12.9339	14.2935	NaN	14.4185	NaN	NaN	NaN	16.007	NaN	14.4188
15.6173	17.2574	14.6339	18.7364	14.7554	15.9297	15.5897	17.4855	15.3148	17.7146	16.1829	17.5872	16.2733	17.6152	16.3741	17.3019	15.3627	17.1924	17.5492	19.0753	NaN	19.3812	17.3982	19.3392	17.6194	20.2947	17.4093	19.587	NaN	20.1935	NaN	19.8501	NaN	19.8953	NaN	18.4189	NaN	16.8793	NaN	18.0544	NaN	18.5079	NaN	17.858	16.2307	17.7303	NaN	18.6117	14.4327	17.3324
NaN	16.8098	17.7751	NaN	NaN	NaN	NaN	15.4418	NaN	16.0219	NaN	NaN	NaN	16.9531	NaN	16.1304	NaN	NaN	NaN	NaN	NaN	NaN	NaN	NaN	NaN	15.7393	NaN	NaN	NaN	NaN	NaN	15.7276	18.195	NaN	20.1148	NaN	NaN	NaN	NaN	16.8637	18.2721	NaN	NaN	16.3705	NaN	19.7301	17.8735	NaN	NaN	17.8631
NaN	NaN	NaN	NaN	NaN	NaN	NaN	NaN	NaN	NaN	NaN	NaN	NaN	NaN	NaN	NaN	NaN	NaN	NaN	NaN	NaN	NaN	NaN	NaN	NaN	NaN	NaN	NaN	NaN	NaN	NaN	NaN	NaN	NaN	NaN	NaN	NaN	NaN	NaN	NaN	NaN	NaN	NaN	NaN	NaN	NaN	NaN	NaN	NaN	NaN
NaN	NaN	NaN	NaN	NaN	NaN	NaN	NaN	NaN	NaN	NaN	NaN	NaN	NaN	NaN	NaN	NaN	NaN	NaN	NaN	NaN	NaN	NaN	NaN	NaN	NaN	NaN	NaN	NaN	NaN	NaN	15.6439	NaN	NaN	NaN	NaN	NaN	NaN	NaN	NaN	NaN	NaN	NaN	15.5501	NaN	NaN	NaN	NaN	NaN	NaN
16.1635	15.95	14.8925	16.9786	NaN	17.9054	16.2988	15.905	NaN	17.3049	17.0039	17.4165	15.8328	15.9592	NaN	15.9912	17.0817	15.6264	NaN	15.6362	15.3771	16.5883	NaN	16.2686	NaN	15.7202	NaN	15.1134	NaN	15.4936	14.7331	16.2264	NaN	NaN	NaN	NaN	16.041	NaN	15.9433	15.2186	16.5341	14.9394	NaN	NaN	NaN	NaN	16.1281	NaN	14.3413	NaN
23.332	22.9401	23.9453	23.9467	24.5638	24.346	23.4397	23.1501	23.4618	23.4978	23.684	23.8166	23.4259	23.44	22.2732	21.6464	23.1009	22.7662	23.613	22.79	23.1691	22.846	23.0433	22.2822	22.8435	22.6989	23.4739	23.1305	23.2181	23.0325	23.9854	23.904	23.2077	23.1796	22.8346	22.735	23.4595	22.7439	23.5145	23.3991	22.7628	22.3307	23.738	23.7093	22.9717	20.8294	23.5026	22.4065	23.2304	22.5541
14.3539	NaN	NaN	NaN	18.6714	NaN	15.8651	14.371	14.647	NaN	15.0502	NaN	16.4086	15.5748	NaN	13.4159	14.6195	13.8009	NaN	NaN	19.5677	17.5741	NaN	NaN	NaN	16.6509	NaN	NaN	NaN	14.6254	NaN	NaN	NaN	15.3862	NaN	14.7619	NaN	NaN	18.9066	NaN	NaN	NaN	17.7283	NaN	16.7324	NaN	NaN	NaN	NaN	NaN
NaN	NaN	NaN	NaN	NaN	NaN	NaN	NaN	NaN	NaN	NaN	NaN	NaN	NaN	NaN	NaN	13.6419	12.4426	13.2315	NaN	12.6855	NaN	13.4449	NaN	NaN	NaN	13.4903	NaN	NaN	NaN	13.1984	NaN	13.0663	NaN	NaN	NaN	NaN	NaN	NaN	NaN	12.9313	NaN	12.3841	NaN	NaN	NaN	NaN	NaN	14.122	NaN
18.8297	19.3042	20.2193	20.3943	20.4611	20.9264	19.5171	20.2016	20.2959	20.6201	20.1904	21.2453	20.6503	21.794	18.8224	18.772	20.0699	18.7942	18.8742	20.0961	19.7458	19.123	19.0611	19.1568	19.6772	18.8847	19.8235	19.1895	19.5742	19.811	20.5419	21.7846	19.6223	19.1163	19.9471	17.9548	18.989	18.2267	21.254	21.0967	19.4078	18.1051	20.4595	21.3733	19.1273	18.626	18.8567	19.5677	18.6288	19.8609
23.0039	23.2551	23.4057	23.0355	23.5359	23.4806	23.2345	23.5003	23.0492	22.5908	23.1372	23.423	22.8767	23.3277	22.7523	22.8447	22.7511	23.0648	23.0331	23.4519	23.0933	23.1339	22.8989	23.3294	23.2392	23.4605	23.0804	23.1927	23.0807	23.5653	22.9588	23.0111	23.153	23.6627	22.8238	23.3496	22.8718	22.5942	22.7827	22.829	23.0114	23.32	22.694	22.7571	22.8025	22.7127	22.6584	23.1304	22.339	23.1295
19.2705	19.1471	17.7814	18.6635	18.1187	19.6017	19.6636	19.7921	18.8481	19.011	19.3211	19.2341	19.0878	20.0922	17.5821	17.8285	17.7442	18.2735	18.7167	19.298	18.7508	18.7232	17.926	19.0238	18.097	19.5233	17.1432	19.7754	18.6819	19.6185	20.2989	21.1151	17.361	17.7951	17.0819	19.4149	18.3077	19.5979	15.7783	20.4029	17.1934	20.3983	19.5801	20.0676	18.1995	18.6332	NaN	17.2522	NaN	18.3693
15.8477	NaN	NaN	NaN	NaN	NaN	NaN	14.5743	NaN	NaN	NaN	NaN	15.0686	NaN	NaN	NaN	NaN	NaN	NaN	NaN	NaN	NaN	NaN	NaN	NaN	15.3849	NaN	NaN	NaN	NaN	NaN	NaN	NaN	16.5359	NaN	NaN	NaN	NaN	NaN	NaN	NaN	NaN	NaN	NaN	NaN	NaN	NaN	NaN	NaN	NaN
NaN	NaN	NaN	NaN	NaN	15.7736	NaN	NaN	NaN	NaN	NaN	NaN	NaN	NaN	NaN	NaN	NaN	NaN	NaN	NaN	NaN	14.5901	NaN	15.2392	NaN	NaN	NaN	NaN	NaN	NaN	NaN	14.3282	15.232	NaN	NaN	NaN	NaN	NaN	NaN	NaN	NaN	NaN	NaN	NaN	NaN	NaN	NaN	NaN	NaN	NaN
NaN	NaN	NaN	NaN	NaN	NaN	NaN	18.9604	NaN	NaN	NaN	16.7886	NaN	NaN	19.1294	NaN	NaN	18.2866	NaN	17.8628	NaN	NaN	18.578	NaN	NaN	NaN	NaN	17.4873	NaN	17.4551	NaN	NaN	NaN	NaN	NaN	NaN	18.6105	NaN	NaN	NaN	18.7068	NaN	NaN	NaN	18.9824	NaN	NaN	16.8405	18.7596	18.8306
NaN	NaN	NaN	NaN	13.0522	NaN	13.2666	NaN	12.9583	NaN	NaN	NaN	NaN	NaN	NaN	NaN	NaN	NaN	NaN	NaN	NaN	NaN	NaN	NaN	NaN	NaN	NaN	NaN	NaN	NaN	NaN	NaN	NaN	NaN	NaN	NaN	NaN	11.9136	NaN	NaN	NaN	NaN	NaN	NaN	NaN	NaN	NaN	NaN	17.9613	17.802
21.3219	20.6415	22.0716	21.6828	20.516	20.9211	21.3346	21.0763	21.8283	20.7736	21.4411	20.4674	22.0936	21.6498	20.8591	20.629	21.0759	21.4874	21.3083	21.6651	20.9308	20.8037	21.0784	20.8925	20.7649	20.7056	21.0481	20.8119	21.4328	20.2481	21.7129	20.3867	21.1645	21.4503	21.1203	21.0232	20.0037	20.1575	21.6593	21.7081	21.2002	20.3589	21.567	20.5827	21.0886	20.7584	21.2526	20.4164	21.1319	21.0134
17.0825	NaN	16.7739	14.4856	NaN	18.2703	17.3572	16.5447	14.8151	NaN	15.0389	NaN	NaN	NaN	15.2116	NaN	15.9681	NaN	17.6451	NaN	NaN	17.1453	17.0215	NaN	17.932	NaN	18.1691	NaN	18.2574	NaN	16.3249	NaN	17.1617	11.2982	17.5634	NaN	NaN	NaN	NaN	16.2903	16.9847	NaN	NaN	18.1062	16.014	15.6614	17.6207	16.3547	NaN	NaN
16.9085	16.7677	15.3689	15.6507	16.4442	17.1929	15.8693	15.95	12.6301	16.1119	NaN	16.0893	16.8759	15.5996	14.4908	NaN	13.3123	NaN	NaN	16.4596	16.643	NaN	NaN	NaN	15.7655	17.0064	17.3115	16.9502	NaN	NaN	NaN	17.5951	NaN	16.2865	NaN	16.9334	16.6408	17.532	15.888	16.8312	NaN	16.2298	15.8438	16.2578	NaN	NaN	NaN	NaN	NaN	15.2003
21.2395	21.3847	21.3054	20.5991	20.5336	20.441	20.7607	20.4763	20.6276	20.9349	20.9584	20.9831	20.6925	19.8949	20.8897	20.7255	21.4693	20.571	20.5629	20.1998	20.3836	20.9448	20.0987	20.524	20.6844	21.2471	21.0312	21.5054	20.2372	21.446	20.4266	20.6961	19.776	21.6524	20.2414	20.9623	20.2218	20.3382	21.2292	20.2828	20.6352	20.838	21.1643	20.7407	19.9193	20.9077	20.8991	22.6867	21.2954	21.9165
NaN	NaN	NaN	14.2296	NaN	13.8418	NaN	NaN	13.6241	12.4296	14.1958	13.6246	NaN	NaN	NaN	NaN	18.3144	17.447	NaN	NaN	NaN	NaN	NaN	NaN	19.2303	19.3665	NaN	NaN	17.2203	NaN	13.4151	NaN	20.1957	19.4946	12.239	12.6648	NaN	NaN	NaN	13.312	15.77	NaN	14.0634	NaN	20.3639	20.8562	14.1741	NaN	16.3481	15.6911
16.185	NaN	17.791	NaN	17.8889	NaN	17.5067	17.1714	17.4791	15.3185	17.9357	NaN	17.6909	13.9847	15.9462	NaN	16.0368	NaN	NaN	NaN	NaN	12.6225	NaN	NaN	14.4329	NaN	NaN	15.5012	15.0939	NaN	17.1295	14.7938	15.1874	15.787	16.0017	NaN	NaN	NaN	17.0157	15.0644	NaN	NaN	17.035	13.9262	14.7071	NaN	NaN	NaN	15.1802	15.0289
14.0994	13.8936	17.7016	20.2496	NaN	11.1901	NaN	17.1565	11.67	13.1035	21.1802	22.5588	NaN	11.6775	14.5904	17.2631	17.458	18.7688	NaN	NaN	18.9096	19.9656	11.8209	NaN	21.3093	21.8139	NaN	13.6211	21.4855	21.8155	15.2087	NaN	19.5323	20.5462	12.7151	12.4914	NaN	11.9525	12.4545	NaN	18.7916	19.1745	21.7743	21.8416	20.6049	21.5253	NaN	18.0249	19.1476	19.1868
17.8591	NaN	17.9495	17.7267	16.9655	16.477	17.5957	16.0075	17.35	NaN	17.2592	16.9384	17.5049	12.6994	15.838	NaN	16.0499	17.6936	NaN	13.6872	16.2146	NaN	17.6002	17.6793	NaN	NaN	NaN	NaN	NaN	17.5296	18.3547	16.3647	NaN	17.7228	NaN	NaN	NaN	17.8025	NaN	NaN	NaN	NaN	NaN	15.4931	NaN	NaN	NaN	17.1988	NaN	16.5538
NaN	NaN	NaN	15.517	17.2058	17.3998	16.682	15.8841	16.5965	NaN	NaN	16.0287	18.3828	16.3604	NaN	NaN	NaN	NaN	NaN	NaN	NaN	NaN	NaN	NaN	15.4168	NaN	NaN	NaN	NaN	NaN	NaN	16.0382	NaN	NaN	NaN	NaN	16.3103	16.6349	18.6065	15.3011	NaN	NaN	16.7006	16.01	NaN	NaN	16.7662	NaN	NaN	16.2174
NaN	NaN	16.8705	NaN	NaN	NaN	14.299	13.6857	NaN	NaN	17.5004	14.9874	NaN	NaN	NaN	NaN	NaN	NaN	NaN	NaN	NaN	NaN	NaN	NaN	14.8426	NaN	NaN	NaN	16.3606	13.4575	NaN	NaN	NaN	13.2271	NaN	NaN	NaN	NaN	NaN	NaN	NaN	NaN	19.8332	18.8082	15.6194	NaN	NaN	NaN	NaN	NaN
20.2342	20.758	19.8479	21.1234	20.6151	20.6011	19.4638	20.6933	20.371	21.2315	18.7817	21.1645	19.5329	21.3771	19.2735	19.2484	19.779	20.386	19.0825	21.2584	19.0504	21.1344	19.9632	21.1043	18.3798	21.6833	20.3641	21.7619	18.9223	21.1586	19.332	21.8191	20.106	21.3074	20.695	21.9553	19.6583	21.6056	20.5931	20.8238	20.4218	21.1712	18.782	19.7058	19.6011	20.3079	19.7164	18.8013	19.9099	20.5558
19.446	17.1235	19.1608	NaN	18.3719	18.1996	19.0056	19.0364	18.5236	NaN	NaN	NaN	NaN	NaN	NaN	16.3228	19.3805	NaN	19.7784	NaN	19.5028	NaN	17.3923	17.8235	NaN	NaN	NaN	NaN	19.3583	NaN	18.7573	NaN	NaN	NaN	19.3709	16.9112	19.1917	NaN	18.8571	17.3982	19.2779	NaN	17.8701	NaN	18.4717	18.2709	NaN	NaN	19.3586	19.1586
16.8694	14.0115	15.8128	NaN	15.9312	16.7885	16.462	16.1818	15.8466	16.4579	15.6426	15.0417	16.3304	NaN	16.576	NaN	16.4721	15.4226	16.8052	NaN	NaN	15.4459	16.8157	16.6771	16.6209	14.6851	16.7932	14.6242	16.7594	15.1469	NaN	18.5684	NaN	14.3702	16.7663	NaN	16.357	NaN	16.4321	16.747	NaN	NaN	13.9984	NaN	NaN	15.2854	16.5207	14.9776	17.078	16.6427
16.0887	15.5996	15.6969	15.2216	15.8817	15.5888	15.7856	14.7254	14.4728	14.319	NaN	14.6442	15.8428	NaN	NaN	14.9446	15.8363	15.4037	15.3668	15.5611	12.7395	NaN	14.6634	17.5522	NaN	15.1908	NaN	17.4616	NaN	NaN	NaN	NaN	NaN	NaN	NaN	17.2725	NaN	16.2601	NaN	NaN	NaN	NaN	15.9973	NaN	15.9419	15.4048	NaN	NaN	15.5522	NaN
13.8856	15.6471	14.0671	15.3638	14.756	16.6583	NaN	14.0145	NaN	14.6527	14.8767	14.8826	14.7312	14.2885	NaN	12.516	NaN	NaN	NaN	NaN	NaN	NaN	NaN	NaN	NaN	NaN	NaN	NaN	NaN	NaN	NaN	NaN	NaN	NaN	NaN	NaN	NaN	NaN	NaN	NaN	NaN	NaN	NaN	NaN	NaN	NaN	NaN	15.0981	NaN	14.185
NaN	NaN	NaN	NaN	NaN	NaN	NaN	NaN	NaN	NaN	NaN	NaN	NaN	NaN	NaN	NaN	NaN	NaN	NaN	NaN	NaN	NaN	NaN	NaN	NaN	NaN	NaN	NaN	NaN	NaN	NaN	NaN	NaN	NaN	NaN	NaN	NaN	NaN	NaN	NaN	NaN	NaN	NaN	NaN	NaN	NaN	NaN	NaN	NaN	NaN
23.0434	23.4599	23.1399	23.4018	23.6234	24.2049	23.2999	23.312	23.7049	23.5493	23.6214	23.4566	23.5837	23.4808	22.7422	23.3122	22.8953	23.1023	23.0338	23.0178	22.8433	23.0314	23.2845	23.553	22.8236	22.7848	22.8194	22.473	22.7631	22.759	23.3045	22.91	22.8849	23.0754	23.2529	23.2408	22.142	22.7093	22.5985	22.3711	22.6406	22.7264	22.5665	22.4239	22.5185	21.9957	22.7854	22.8892	22.0265	22.6188
NaN	17.1974	NaN	16.7969	NaN	16.5958	NaN	16.9897	NaN	16.7572	NaN	16.3456	NaN	NaN	NaN	NaN	NaN	NaN	NaN	NaN	NaN	16.8494	NaN	17.458	NaN	NaN	NaN	NaN	NaN	NaN	NaN	16.3773	17.0585	NaN	NaN	NaN	NaN	NaN	NaN	16.456	NaN	NaN	NaN	16.6227	NaN	16.5819	NaN	14.5226	NaN	16.4617
NaN	NaN	NaN	NaN	NaN	NaN	NaN	NaN	NaN	NaN	NaN	NaN	NaN	NaN	NaN	NaN	NaN	NaN	NaN	NaN	NaN	NaN	NaN	NaN	NaN	NaN	NaN	NaN	NaN	NaN	NaN	NaN	NaN	NaN	NaN	NaN	NaN	NaN	NaN	NaN	14.075	NaN	NaN	NaN	NaN	NaN	NaN	NaN	NaN	NaN
22.2392	20.7874	20.8048	22.7797	22.0532	22.7714	21.6252	20.5184	21.7292	20.133	20.883	21.6186	19.2559	19.2962	22.8173	NaN	19.4227	18.3641	22.8807	16.5452	18.6608	16.1517	17.7759	NaN	NaN	NaN	14.992	13.2742	NaN	NaN	20.0134	15.2973	NaN	12.8795	18.7891	13.8528	12.2551	NaN	19.4065	NaN	19.4325	NaN	20.8361	13.989	19.7106	NaN	20.6134	22.8819	21.0437	22.7066
NaN	NaN	15.0086	NaN	15.0221	NaN	NaN	NaN	13.7941	NaN	NaN	NaN	NaN	13.9774	NaN	NaN	NaN	NaN	NaN	NaN	NaN	NaN	NaN	NaN	NaN	NaN	NaN	NaN	NaN	NaN	NaN	14.2106	NaN	NaN	NaN	NaN	NaN	14.1405	14.4785	NaN	NaN	NaN	15.6406	15.2736	NaN	NaN	NaN	NaN	14.6267	NaN
15.4931	NaN	14.7555	NaN	14.5441	NaN	15.1837	NaN	NaN	NaN	15.5042	NaN	NaN	NaN	NaN	NaN	NaN	NaN	NaN	NaN	NaN	NaN	NaN	NaN	NaN	NaN	NaN	NaN	NaN	NaN	16.1715	NaN	14.9879	NaN	15.3523	NaN	NaN	NaN	14.9545	NaN	14.5322	NaN	14.6502	NaN	NaN	13.431	NaN	NaN	NaN	NaN
NaN	16.1562	15.0458	15.5573	15.7168	17.746	15.377	16.1293	15.2004	14.8598	15.4355	15.3749	NaN	14.5464	NaN	NaN	NaN	NaN	15.7544	NaN	15.3601	14.8845	NaN	15.8346	15.4279	15.1209	NaN	15.5427	16.0111	NaN	18.4358	16.1703	NaN	14.6708	15.5544	NaN	NaN	15.9915	16.4538	16.4891	16.0297	15.3784	15.8643	15.8519	NaN	NaN	15.6672	15.3835	15.6004	15.3515
14.8576	NaN	18.0907	15.516	17.361	16.8964	15.5027	15.3659	18.0977	17.3271	18.6814	18.6462	15.6062	NaN	13.5256	NaN	13.9192	NaN	12.0144	NaN	NaN	14.384	NaN	14.5097	NaN	NaN	NaN	NaN	NaN	NaN	NaN	14.9345	NaN	NaN	NaN	NaN	NaN	14.1344	NaN	16.0664	NaN	NaN	16.9622	18.3375	NaN	15.0604	NaN	NaN	13.3368	13.9369
17.7604	NaN	15.1769	NaN	16.3381	14.5948	16.9542	15.5864	15.1203	NaN	16.7852	11.5872	17.5588	12.1448	15.4263	NaN	16.0234	15.3842	17.5847	NaN	16.1987	14.6984	17.2922	NaN	16.2725	NaN	NaN	NaN	17.2878	NaN	18.2478	NaN	15.8554	NaN	17.5963	NaN	17.7062	NaN	17.2424	15.3716	18.2351	NaN	17.6096	NaN	17.6833	NaN	18.0331	15.648	18.1261	16.4812
NaN	17.0002	NaN	17.4539	NaN	NaN	NaN	16.4061	14.4314	NaN	NaN	NaN	NaN	NaN	NaN	17.141	NaN	16.946	NaN	16.8294	NaN	16.7884	NaN	16.776	NaN	17.616	NaN	NaN	17.1741	17.3666	NaN	NaN	16.8271	17.4963	NaN	16.8005	16.7483	17.1338	NaN	NaN	16.8763	17.7211	NaN	NaN	16.7941	17.0424	NaN	17.1375	NaN	NaN
15.7278	15.562	18.4607	18.1808	19.624	17.122	16.0417	16.5672	15.9395	13.5825	17.96	17.2981	15.6999	15.1464	14.7553	16.5893	16.6832	15.1863	16.8983	NaN	16.3933	16.2413	16.9388	15.7237	17.1419	17.3147	16.0904	16.7651	18.2175	17.5755	17.2897	17.6742	16.9275	17.4089	16.5264	16.6654	15.6392	16.5507	NaN	16.9772	16.8602	16.9475	18.805	18.4827	19.0216	17.4411	16.8543	14.7804	17.7737	16.7109
16.7044	19.6333	16.0294	16.4309	NaN	16.378	NaN	17.4816	NaN	17.0142	15.3309	18.1592	15.9667	17.4906	17.1617	16.7269	NaN	17.2585	18.0059	18.0861	NaN	17.2358	16.8164	17.9332	17.2029	18.3018	17.3847	18.4386	NaN	18.8527	NaN	19.3796	NaN	18.9423	NaN	17.6228	NaN	19.0504	NaN	19.6466	NaN	17.8972	NaN	18.0163	NaN	17.9339	17.9509	19.5729	18.0455	18.7906
13.7306	14.1994	14.7554	15.3499	16.3657	17.2247	14.7287	14.3864	14.1849	15.4414	14.8877	16.1674	13.7237	14.4537	NaN	13.3191	10.1675	13.6763	13.614	12.5172	12.6325	13.1412	NaN	8.57259	9.20097	13.448	NaN	13.6563	9.88612	17.0428	17.5328	18.9869	10.462	14.0623	NaN	12.5307	10.415	12.5398	14.6714	16.5341	9.81268	NaN	15.0468	19.0972	11.8678	10.1598	11.8826	11.8462	NaN	NaN
22.4894	22.7917	22.879	23.2541	22.5251	22.4886	21.7322	22.2584	22.725	23.058	23.0378	23.6424	21.7477	22.3749	21.4245	21.6661	22.3626	22.4544	22.3339	22.1584	23.3026	23.4594	22.8475	22.8385	21.9542	23.0887	22.1003	23.0602	22.9156	23.194	21.1785	21.2171	22.709	23.051	22.3362	23.1903	22.7977	23.3581	22.583	23.0005	22.5923	23.249	22.8419	23.6146	23.3621	23.542	23.0082	22.6681	22.6468	22.4038
NaN	14.3378	NaN	NaN	NaN	NaN	NaN	13.5195	13.9084	NaN	14.6351	NaN	14.016	NaN	14.4621	NaN	14.1656	NaN	NaN	15.0959	NaN	NaN	NaN	NaN	14.0822	NaN	15.0067	NaN	NaN	NaN	17.4286	13.5172	14.8217	14.0642	14.6283	13.5631	NaN	NaN	NaN	NaN	NaN	NaN	14.8246	NaN	13.3977	NaN	NaN	NaN	NaN	13.947
NaN	11.3261	13.7051	NaN	14.328	NaN	NaN	13.1908	13.5356	NaN	14.2815	NaN	14.0517	11.8941	13.8407	11.9954	14.0639	NaN	NaN	NaN	14.1581	NaN	NaN	NaN	NaN	NaN	NaN	NaN	14.6257	NaN	15.218	NaN	14.3126	NaN	15.0677	NaN	16.7706	14.2314	14.742	NaN	14.6461	NaN	13.8743	NaN	NaN	NaN	NaN	NaN	14.7732	14.0855
NaN	NaN	NaN	NaN	NaN	NaN	NaN	NaN	NaN	NaN	NaN	NaN	NaN	NaN	NaN	NaN	NaN	NaN	NaN	14.1486	NaN	NaN	NaN	NaN	NaN	NaN	NaN	NaN	13.9616	NaN	NaN	NaN	NaN	NaN	NaN	NaN	13.9472	NaN	NaN	NaN	14.096	NaN	14.9957	NaN	18.3042	NaN	14.1134	NaN	14.3994	NaN
21.2384	18.9248	20.592	18.3672	20.6123	19.8074	21.0041	19.5943	20.1001	18.8155	20.355	18.551	19.7806	17.6841	20.8224	17.1718	21.2119	17.9735	21.1947	19.1463	21.1709	19.781	21.0722	20.084	21.0632	19.2837	21.2772	18.3998	21.219	18.6534	20.9634	19.9676	21.1726	19.1255	21.4343	19.0008	20.3514	18.1865	20.5686	19.7294	21.0471	18.7012	20.5182	18.4746	20.3932	19.1592	21.4298	18.9746	21.5241	20.3354
NaN	NaN	NaN	NaN	15.0145	NaN	NaN	NaN	13.9506	NaN	NaN	NaN	NaN	NaN	NaN	NaN	NaN	NaN	NaN	NaN	NaN	NaN	13.7869	NaN	NaN	NaN	NaN	NaN	NaN	NaN	14.2731	NaN	13.4383	NaN	13.2543	NaN	NaN	NaN	14.0159	NaN	NaN	NaN	15.0804	NaN	13.9921	NaN	NaN	NaN	13.9776	NaN
NaN	NaN	13.3154	NaN	13.4214	NaN	NaN	NaN	NaN	13.1787	NaN	NaN	NaN	NaN	NaN	NaN	13.7698	NaN	NaN	NaN	NaN	NaN	NaN	NaN	NaN	NaN	NaN	NaN	NaN	NaN	NaN	NaN	NaN	NaN	NaN	NaN	NaN	NaN	NaN	NaN	NaN	NaN	NaN	NaN	NaN	NaN	NaN	NaN	15.737	15.8557
18.317	16.3621	17.7801	15.9788	18.0102	17.3413	21.7362	21.8641	17.4903	15.9693	17.4576	14.1986	18.7036	17.5761	17.3204	16.9237	19.7168	18.293	18.2178	16.4591	19.8481	17.5798	18.2231	13.2531	23.101	22.6522	17.8208	18.5471	23.0971	23.2782	19.2436	17.6147	16.3581	14.4336	18.3251	12.9968	17.4493	13.5787	18.2852	14.6544	17.4612	NaN	23.2075	23.0732	24.295	24.7064	21.7992	21.687	17.9151	17.1815
20.8564	18.7127	20.4226	17.8905	19.4798	20.0417	20.6536	20.0028	19.9728	18.1391	20.393	18.061	20.4757	18.4503	20.1343	16.613	21.2789	19.237	21.0104	19.591	20.8675	19.6684	20.2356	19.2195	20.9942	17.916	20.9721	18.9405	21.2638	19.1982	20.897	18.5634	21.3285	18.7493	20.5664	17.6203	20.3502	18.2774	20.1336	17.4334	20.2494	17.8653	20.3806	17.893	21.2578	19.6897	20.6764	19.0843	20.8175	20.2301
18.5882	19.0893	19.5532	20.2394	19.516	19.9334	19.3641	19.4544	19.8082	20.0087	19.1815	19.9673	19.9471	20.515	19.1778	19.3949	18.8503	17.9976	17.3855	17.8331	18.7926	18.8383	18.1233	18.9147	14.942	13.7219	17.6975	17.9914	16.4844	15.7487	17.853	15.1213	17.7578	16.0906	18.6571	19.0061	NaN	18.0688	19.3575	19.2743	19.4492	17.1539	17.9618	18.354	15.6627	NaN	17.8001	21.4246	17.4426	18.471
20.1851	22.258	17.902	19.2872	18.4374	20.2858	20.5706	21.3424	19.0303	19.8802	19.9529	20.4882	21.3814	21.6397	18.2318	18.761	19.2384	19.0918	21.1123	20.1258	19.3504	19.9246	19.9023	20.7154	20.1881	21.3784	20.3307	21.0966	19.7344	21.6059	19.6035	20.9319	19.4174	20.9401	20.056	20.4736	20.5516	21.7353	19.8588	21.0156	20.2306	22.2067	15.0984	20.0544	18.3929	19.7158	19.2321	22.2128	19.5289	21.2853
NaN	18.042	NaN	15.7887	15.1227	15.8985	15.865	15.6995	15.1218	NaN	NaN	15.398	15.2277	NaN	NaN	NaN	NaN	NaN	14.9187	NaN	NaN	15.5777	NaN	NaN	NaN	16.201	15.9274	16.2811	NaN	15.6331	NaN	NaN	NaN	NaN	NaN	NaN	NaN	NaN	NaN	NaN	NaN	16.3268	NaN	NaN	NaN	NaN	NaN	NaN	NaN	NaN
23.5527	22.055	23.4662	23.3318	23.8356	23.5374	23.5322	22.8796	23.077	22.4845	23.5094	23.1888	23.2614	22.81	23.9875	23.2926	24.0241	22.6791	23.9729	23.0713	23.4357	22.183	23.5391	23.1179	24.0507	23.289	23.593	22.5648	23.9253	22.8839	23.664	22.8316	23.8678	23.4424	23.3037	22.7996	23.6873	22.8593	23.309	22.0066	23.7478	23.005	23.0983	23.0686	23.6841	22.8857	23.4898	21.0421	23.3297	23.3581
22.6192	23.9136	22.0536	22.0286	22.2017	22.5485	21.5945	22.3741	22.3299	22.8622	22.3844	22.7078	21.479	22.5224	22.6041	23.6898	21.6614	21.8377	22.9944	24.1958	22.6058	23.6174	22.3108	22.8268	21.5406	22.6956	21.9351	22.9331	21.0434	22.3834	22.4999	24.1467	21.7604	22.9322	22.5315	23.3615	24.2921	25.2146	23.4042	24.307	23.441	24.6252	23.3847	24.6193	23.2852	24.1041	24.0545	24.821	26.0844	26.1776
16.7492	16.4113	15.869	14.4916	18.2455	17.5089	16.1393	15.9272	14.9056	13.8401	16.4176	14.3605	16.2159	14.0832	NaN	NaN	15.897	NaN	16.4473	16.2667	16.2161	15.069	15.7271	16.0179	14.872	NaN	15.0377	16.8026	17.3477	NaN	18.9216	15.6639	14.7941	14.5849	17.6324	17.0857	15.7808	NaN	18.6925	NaN	16.5966	14.9204	18.4103	15.7681	16.1277	NaN	16.3946	15.7581	16.2601	15.4156
23.9234	24.61	22.9937	23.5174	23.3392	24.2661	23.2791	23.4546	23.6393	24.2589	23.6763	24.7397	23.5905	24.3424	23.4973	23.823	22.4109	22.6396	23.9638	24.354	23.4603	23.977	22.9947	23.2079	22.9319	23.052	23.0453	23.3092	22.6922	23.1242	23.3543	24.6081	22.6943	22.8622	23.4188	23.7738	25.0493	25.4308	24.928	25.7493	24.2178	24.7785	25.0461	25.7385	24.025	24.2975	24.8403	25.5765	26.3856	26.2741
19.6949	20.8057	20.0954	21.0088	19.897	20.3778	19.3123	20.3018	19.8857	20.7867	19.8697	20.7519	19.4818	21.3757	19.8618	20.3235	20.245	20.3186	20.1804	21.4727	20.7092	21.2292	20.2352	20.5302	20.851	19.9136	20.6592	20.0282	19.5254	20.816	19.2686	20.6151	20.539	20.3177	20.6157	20.2497	19.4866	18.7524	19.323	18.9933	19.6838	17.8744	19.3461	19.8393	19.539	19.677	17.1064	19.2484	17.7016	19.499
20.1837	19.9841	21.2762	21.4438	21.9483	22.2216	20.1679	20.4442	21.5508	21.7094	21.2991	21.427	20.9772	21.3192	18.339	20.0273	18.6931	19.9474	17.5723	21.0213	19.9947	20.4556	17.8403	19.4216	19.4861	20.3832	18.7865	19.8199	18.9029	20.3928	20.3863	21.5676	19.9812	20.8541	19.5358	20.8365	19.4529	18.445	20.8512	21.3934	18.8533	18.4617	20.222	21.0275	18.1578	18.1182	18.5523	18.9276	18.0355	18.8922
15.1022	NaN	14.1309	14.8711	15.2878	14.0894	13.6199	14.9523	13.7116	14.3485	14.798	15.1756	14.2835	13.7816	NaN	14.1179	13.4095	NaN	NaN	14.4343	13.0498	NaN	NaN	13.7276	NaN	NaN	NaN	NaN	NaN	NaN	15.0916	13.1818	NaN	NaN	NaN	NaN	12.6522	15.5841	17.7575	14.3187	13.4602	NaN	17.4074	16.0992	NaN	14.6472	14.7779	16.3737	14.1032	13.3319
NaN	22.8262	NaN	NaN	19.8849	NaN	NaN	23.3297	NaN	NaN	NaN	NaN	NaN	NaN	NaN	NaN	NaN	NaN	NaN	23.0222	NaN	NaN	NaN	23.8165	NaN	NaN	NaN	NaN	19.0915	24.0148	NaN	19.4112	NaN	NaN	19.1843	NaN	18.8616	19.5001	NaN	NaN	NaN	23.7398	NaN	NaN	NaN	18.6545	16.4822	18.9773	NaN	18.8193
18.1889	20.8398	21.2183	21.7581	23.1118	23.4748	20.9474	21.8864	21.0286	22.0768	22.2113	21.9732	20.7631	21.7199	12.9865	19.4389	18.6314	19.2689	17.9598	17.612	17.7599	20.0305	17.2762	19.3296	17.0354	16.8353	15.9502	18.3873	20.6216	20.933	22.2342	23.4707	20.2363	19.8153	19.1573	15.244	19.1235	20.0035	21.9195	23.0398	18.907	18.8169	21.057	21.9082	16.1676	15.277	19.6001	21.6107	18.654	19.9868
15.7363	NaN	NaN	NaN	16.1373	NaN	NaN	14.8863	15.1564	NaN	15.0057	NaN	16.1818	NaN	NaN	NaN	NaN	NaN	16.3424	NaN	15.1779	NaN	15.9426	NaN	NaN	NaN	NaN	NaN	15.6486	NaN	16.4197	NaN	NaN	NaN	NaN	NaN	15.6068	13.4006	NaN	NaN	NaN	NaN	NaN	13.3443	15.9342	NaN	15.7964	NaN	NaN	NaN
14.7242	17.5087	14.7878	17.1988	16.0661	15.8032	NaN	15.7613	NaN	16.3474	17.0035	16.4995	NaN	18.3757	NaN	16.9176	NaN	16.8566	14.4871	17.3587	17.2728	16.4439	14.5837	17.5071	NaN	16.5586	15.4946	16.7212	NaN	16.4184	NaN	19.0432	NaN	16.7607	NaN	17.2083	NaN	15.5402	NaN	18.1446	NaN	16.442	15.0706	17.5117	NaN	15.9971	15.4822	17.3621	NaN	16.0419
NaN	NaN	NaN	NaN	NaN	NaN	NaN	NaN	NaN	NaN	NaN	NaN	NaN	NaN	NaN	NaN	NaN	NaN	NaN	NaN	NaN	NaN	NaN	NaN	NaN	NaN	NaN	NaN	NaN	NaN	NaN	NaN	NaN	NaN	NaN	NaN	NaN	NaN	NaN	NaN	NaN	NaN	NaN	NaN	NaN	NaN	NaN	NaN	NaN	NaN
16.0489	16.6744	16.1624	17.1561	16.3123	17.2902	16.0883	16.0397	16.1476	15.4017	17.7897	17.5453	16.4708	17.1343	16.1969	16.5818	16.3925	18.2551	17.2429	17.8722	16.4765	16.9331	16.8965	15.3316	18.4369	15.8853	18.3324	16.3371	18.4318	16.2011	17.7503	16.1484	17.4274	16.2586	17.9829	15.6675	17.8961	14.2144	16.3362	16.3158	NaN	NaN	17.4099	17.3532	18.0592	15.9468	18.0645	17.3841	17.2518	16.0513
16.5452	19.5139	16.8184	19.6959	18.5443	18.6837	15.5369	18.2936	17.8658	18.3966	16.7494	18.9495	17.7198	19.2585	15.4895	18.75	17.513	18.6232	NaN	18.1639	16.011	17.8297	15.3787	18.0357	16.9585	19.0825	16.2322	18.1418	17.1052	18.9416	16.8241	16.5057	17.4601	17.8008	NaN	17.8697	18.4976	17.6023	18.7964	15.6116	18.6668	18.8354	18.5331	17.0141	17.972	17.5724	16.4375	19.9865	17.027	18.9091
15.7032	14.7202	17.6448	15.2044	18.4773	16.287	15.7101	13.775	17.8445	14.5868	18.0656	13.5256	18.2913	14.4129	15.8487	NaN	15.6332	NaN	16.4752	14.9658	14.84	13.9005	16.2124	13.991	17.3891	15.1896	16.4323	14.7715	17.7857	14.7141	18.5929	14.8668	15.8805	NaN	13.5522	NaN	NaN	14.849	18.5322	13.2564	15.5987	14.5277	17.8599	14.6482	14.9366	NaN	16.6471	NaN	17.2431	14.9981
22.8182	20.8859	23.1598	22.6782	22.6916	22.3533	22.767	21.8145	22.3266	21.1441	22.7947	21.3361	22.3756	20.8474	22.3187	19.7045	23.5309	22.1373	23.0513	21.192	22.7812	21.6602	22.4686	21.2628	23.6465	22.0811	23.0946	21.511	23.3635	21.2172	23.1873	21.3481	23.2818	21.7491	22.6277	21.665	22.4113	20.8786	22.9824	20.8955	23.0096	20.5856	23.3518	22.8629	23.7028	22.6926	23.6316	22.3197	23.7354	23.1144
23.3076	23.341	23.7457	23.4576	23.245	23.049	23.489	23.1009	23.3467	23.2634	23.3507	23.2954	23.2271	23.4703	23.2189	23.2317	23.4113	22.9455	23.1617	23.406	23.5685	23.575	23.5333	23.1331	23.7355	23.5751	23.4138	23.7653	23.2257	23.8098	23.6771	23.6546	23.2966	24.1398	23.2072	23.5827	22.6906	23.3565	23.1613	23.492	23.2462	23.7888	23.7824	23.7019	23.5297	23.7803	23.3801	22.7955	23.3601	23.3794
NaN	NaN	13.087	NaN	12.9215	NaN	13.2289	NaN	13.2177	NaN	13.7361	NaN	13.3194	NaN	NaN	NaN	13.2317	NaN	NaN	NaN	NaN	NaN	NaN	NaN	NaN	NaN	NaN	NaN	NaN	NaN	13.9898	NaN	13.2534	NaN	NaN	NaN	NaN	NaN	NaN	NaN	NaN	NaN	NaN	NaN	NaN	NaN	NaN	NaN	NaN	NaN
NaN	NaN	15.7424	NaN	16.6257	15.795	15.5623	15.9258	15.9578	NaN	17.2343	NaN	17.726	NaN	NaN	16.0005	NaN	NaN	15.93	NaN	NaN	NaN	NaN	NaN	NaN	15.9255	NaN	NaN	13.766	16.0978	17.9182	13.9254	15.8036	15.0671	NaN	NaN	NaN	NaN	17.03	NaN	13.9013	NaN	17.4763	13.9906	15.2131	NaN	14.7069	NaN	NaN	16.164
15.0905	NaN	15.9227	NaN	16.58	NaN	14.1494	13.0916	15.9735	NaN	16.3825	NaN	16.459	NaN	13.8246	NaN	NaN	NaN	NaN	NaN	NaN	NaN	NaN	NaN	NaN	NaN	NaN	NaN	14.4515	NaN	16.7671	NaN	13.6062	NaN	NaN	NaN	NaN	NaN	14.1968	NaN	NaN	NaN	16.1674	11.7103	13.8683	NaN	NaN	NaN	NaN	13.2331
NaN	NaN	NaN	NaN	NaN	NaN	NaN	16.3045	15.1197	NaN	NaN	NaN	NaN	NaN	17.2799	NaN	16.745	17.3982	NaN	NaN	16.6785	17.7064	17.5148	NaN	17.4263	NaN	16.2415	NaN	NaN	NaN	NaN	NaN	NaN	NaN	NaN	17.5411	NaN	NaN	NaN	NaN	NaN	17.6607	NaN	NaN	NaN	NaN	NaN	NaN	NaN	NaN
NaN	NaN	NaN	NaN	NaN	NaN	NaN	NaN	NaN	NaN	NaN	NaN	NaN	NaN	NaN	NaN	NaN	NaN	NaN	NaN	NaN	NaN	NaN	NaN	NaN	NaN	NaN	NaN	NaN	NaN	NaN	12.9359	NaN	NaN	NaN	NaN	12.8187	NaN	NaN	14.037	13.9244	NaN	NaN	13.8683	11.7197	13.3277	13.7222	12.8695	20.9478	21.349
23.7258	23.7776	23.8668	23.8328	24.1674	23.9818	23.9455	23.895	24.6414	24.45	24.1141	24.0445	24.3435	24.4878	23.5074	23.6148	23.4167	23.561	23.5055	23.6595	23.7623	23.5312	23.9535	24.3088	23.4017	23.9474	23.4737	23.7229	23.3008	23.744	24.0182	24.1635	23.6891	24.3257	23.7172	24.3918	22.7461	23.0997	23.628	23.7854	23.6478	23.6548	23.4129	23.6684	23.1879	22.8219	23.3318	23.1685	22.955	23.1393
15.2474	NaN	14.5856	NaN	16.4555	14.2594	14.9582	15.3107	14.4299	NaN	14.8066	NaN	15.7609	NaN	NaN	NaN	15.0506	NaN	NaN	NaN	14.6131	NaN	15.1766	12.5068	15.4662	12.6621	NaN	NaN	15.0232	NaN	16.7585	13.781	14.9472	NaN	15.1025	NaN	NaN	12.284	16.8313	NaN	NaN	NaN	NaN	NaN	13.1372	NaN	15.2764	NaN	NaN	NaN
NaN	16.2225	NaN	17.3853	NaN	NaN	NaN	NaN	NaN	NaN	NaN	NaN	NaN	NaN	NaN	NaN	NaN	18.0079	NaN	17.7831	NaN	17.4397	NaN	18.6725	NaN	18.8526	NaN	18.6569	NaN	18.3327	NaN	18.844	NaN	18.4014	NaN	NaN	NaN	18.0446	NaN	16.8226	NaN	17.2359	NaN	16.5692	NaN	17.0397	NaN	17.6001	NaN	16.5186
23.0787	23.4841	23.9504	24.6833	23.3631	24.0494	23.7658	23.5883	23.8035	24.2796	24.2796	24.7765	23.9034	24.4245	22.5135	22.9196	22.7562	23.1257	23.2095	23.4791	23.5066	24.0461	22.4432	23.0547	21.8539	22.8558	22.3721	23.1883	23.2883	23.7606	24.2031	24.6775	22.4865	23.7228	22.6275	23.4588	22.0631	22.4637	23.2912	24.1199	22.8964	23.472	24.0179	24.4465	23.4349	23.5812	22.9103	23.247	21.4136	21.5937
24.3118	24.5145	24.936	25.1212	24.2023	24.0474	24.3227	24.704	24.3376	24.5539	24.7849	25.0277	23.8488	24.4172	23.7994	24.41	24.4936	25.0475	24.2593	25.2199	25.0133	25.1442	24.2045	24.2114	23.3978	24.4181	24.3147	24.8694	23.835	23.9364	24.1512	24.4646	24.2393	24.6954	23.958	24.4928	23.1003	24.0663	23.5891	24.3279	24.1868	24.6743	24.2865	24.7788	25.0344	25.2594	24.0137	23.9179	23.0621	23.5066
24.0152	24.7104	24.7032	25.2251	24.5203	24.8673	24.153	24.6948	24.18	24.8696	24.5529	25.2754	23.8497	25.0841	23.7071	24.5125	24.4471	25.1789	24.2201	25.1695	24.8177	25.4768	23.8063	24.6905	23.7137	24.5403	24.1285	25.2652	23.7423	25.2517	24.027	25.6118	24.278	25.2921	23.9967	25.011	23.3213	24.4448	24.1648	25.1496	24.2072	25.1388	24.6236	25.6242	24.7171	25.3321	23.8653	23.5479	22.888	23.2984
17.886	19.8354	19.9958	19.2495	20.2479	19.8098	19.3769	19.721	20.433	20.2306	19.6645	18.8522	19.8921	18.6446	18.7425	19.9941	16.5191	19.6741	18.3327	19.4499	18.5806	19.1007	17.0044	18.8353	16.3769	19.4201	17.6208	19.9744	19.1035	19.6466	20.025	19.1528	15.2584	20.5639	18.0592	19.541	17.0747	19.9533	19.9923	20.002	18.919	19.3682	19.3323	19.2911	16.544	18.6313	17.98	14.1365	16.6982	16.4704
NaN	17.2402	13.9043	NaN	NaN	16.4803	NaN	18.6726	NaN	NaN	14.0727	NaN	NaN	NaN	NaN	NaN	NaN	24.8397	NaN	NaN	14.5198	NaN	15.0366	NaN	NaN	NaN	NaN	NaN	NaN	NaN	NaN	NaN	NaN	NaN	NaN	NaN	NaN	NaN	NaN	NaN	NaN	NaN	NaN	NaN	NaN	NaN	NaN	NaN	NaN	NaN
19.5036	17.4588	19.9071	17.9266	19.9398	19.3569	18.2441	18.4892	19.8337	16.0609	19.5329	17.6246	19.4867	16.696	19.7238	14.034	18.6189	18.3251	19.8229	17.9038	19.3606	14.0909	19.5375	13.4891	19.5986	14.6505	18.7731	15.126	19.474	15.7477	19.8553	16.3585	19.3373	14.4472	19.6564	16.8245	18.3899	14.8487	19.6453	16.3029	18.1681	18.064	19.0697	15.6986	19.1348	NaN	19.2593	17.8705	18.4212	17.6911
15.7754	16.8798	19.3728	16.9505	16.8279	16.9124	15.3871	14.1411	11.5086	19.0258	17.6506	11.7254	NaN	NaN	16.801	NaN	17.9388	17.834	NaN	16.9366	18.7245	19.2189	17.0493	NaN	17.4348	18.5564	16.7744	16.831	NaN	12.4582	18.591	14.3757	18.3052	17.8534	NaN	11.8404	NaN	17.1168	NaN	13.825	NaN	17.8511	NaN	16.7012	NaN	18.8502	17.1781	19.3399	NaN	21.2712
19.3046	15.6861	16.9401	NaN	17.9365	15.913	17.9386	14.4519	15.4593	15.0518	18.2425	14.9507	18.6236	14.4333	14.9807	NaN	17.8443	12.7924	18.4987	13.3054	17.8542	13.0242	18.2145	NaN	17.8203	15.9905	17.6913	15.3202	18.1659	14.8474	19.8816	16.5421	18.4045	14.9729	18.1662	15.3458	16.7033	14.8196	19.9317	15.4138	17.362	NaN	18.6379	15.2508	16.4074	NaN	18.3245	15.707	18.4858	16.5632
NaN	NaN	NaN	NaN	NaN	17.262	NaN	NaN	16.0123	16.4164	NaN	16.6535	NaN	17.1499	NaN	NaN	16.1401	NaN	15.5568	16.8579	NaN	17.0124	NaN	NaN	16.6796	NaN	NaN	17.1991	NaN	NaN	NaN	NaN	NaN	NaN	NaN	NaN	NaN	NaN	NaN	NaN	NaN	NaN	NaN	NaN	NaN	NaN	NaN	NaN	NaN	16.7829
16.6482	16.1007	17.6427	NaN	16.2963	15.3262	16.6561	15.7459	17.2106	NaN	17.0593	NaN	16.4982	16.0263	15.7786	15.859	NaN	NaN	NaN	NaN	15.7649	NaN	NaN	15.7033	NaN	NaN	NaN	15.8891	NaN	NaN	NaN	15.3835	NaN	NaN	NaN	NaN	NaN	NaN	NaN	NaN	NaN	NaN	NaN	15.61	NaN	NaN	NaN	NaN	NaN	NaN
22.1293	21.3319	20.194	21.249	19.0073	20.5597	21.7873	22.6314	21.2089	22.4392	20.4948	22.527	20.2216	21.3753	21.3474	22.6631	22.1934	22.681	22.2655	22.8883	21.7222	23.1065	22.1978	22.0897	22.0794	23.0315	22.0001	22.8942	22.2312	23.622	21.1044	22.8431	22.2281	22.4528	21.7031	22.4562	22.4654	23.2701	22.0544	23.0767	21.8025	23.5851	21.4823	22.227	21.7021	21.8353	22.4754	23.3734	21.8263	21.938
15.4032	NaN	16.4872	NaN	18.4658	15.1867	16.0538	16.5122	16.1154	16.9278	15.7391	NaN	18.5633	13.4181	NaN	16.4085	NaN	15.9381	NaN	NaN	16.4804	NaN	NaN	15.4751	NaN	17.3764	NaN	15.9445	15.8246	15.8339	16.57	15.8011	15.8915	16.7579	NaN	NaN	NaN	16.082	NaN	NaN	NaN	16.2939	16.6022	15.4785	NaN	NaN	NaN	NaN	NaN	NaN
18.8146	13.7273	14.6273	NaN	18.228	15.522	18.8086	16.7037	NaN	14.1628	14.363	15.1115	18.5674	14.8788	17.4162	17.1417	18.0834	16.4246	18.7177	13.1683	18.0599	15.2311	18.8232	16.9281	18.0699	NaN	17.87	NaN	18.0241	13.951	18.1726	15.26	17.6166	15.5818	17.9575	16.0621	17.7586	16.3872	18.1943	15.4764	17.7973	NaN	18.3756	14.8739	18.7211	16.0657	18.9614	16.279	19.2135	18.2268
14.5106	NaN	15.9791	NaN	14.0577	NaN	NaN	10.2788	11.1169	10.15	NaN	NaN	NaN	NaN	NaN	NaN	14.9017	NaN	16.1906	NaN	15.8272	NaN	NaN	NaN	NaN	NaN	NaN	NaN	14.9986	NaN	NaN	11.6481	15.9756	NaN	NaN	NaN	12.7388	NaN	NaN	NaN	NaN	NaN	14.5863	NaN	16.536	NaN	16.0028	NaN	NaN	NaN
18.1673	19.4299	16.0734	17.8415	18.2452	16.999	16.8686	18.6612	16.1862	18.1474	17.5616	17.8555	17.0014	18.8843	16.2729	NaN	16.5153	NaN	15.9162	20.8221	16.7654	19.6285	13.8856	20.1498	18.2651	17.9804	17.7422	19.5557	18.544	18.7815	18.5442	19.0407	17.53	19.8014	17.4418	19.2274	18.3737	19.9509	17.0804	18.5277	16.8419	17.901	14.7468	18.732	17.6855	19.4799	NaN	20.9569	17.9638	18.8774
21.3572	16.8706	18.9739	17.2438	19.3764	18.9334	19.2955	19.1413	18.9956	17.2432	19.3823	16.5573	18.9294	19.4078	18.652	16.1713	18.9636	18.2878	19.0963	19.6747	19.5764	18.1088	19.5402	16.964	18.3524	19.2611	18.0046	18.4309	19.3316	18.7877	18.6487	18.1163	18.9545	17.2492	17.6423	19.1247	18.6279	14.6122	18.286	18.7876	19.1013	16.8931	19.3119	19.265	19.3803	18.1934	19.2282	16.7054	19.8715	19.4122
15.8042	NaN	14.8918	NaN	14.507	15.3583	14.5823	11.9236	14.3214	NaN	16.5863	15.5325	15.1645	11.716	NaN	NaN	14.9566	NaN	16.4747	NaN	15.814	NaN	15.6244	NaN	NaN	NaN	NaN	NaN	15.7632	NaN	14.431	NaN	14.4469	11.9566	NaN	NaN	NaN	NaN	16.2582	NaN	NaN	NaN	NaN	13.0699	17.0855	NaN	17.1744	NaN	15.4812	14.9192
16.3833	17.612	17.8523	18.5264	18.3639	18.6346	18.0429	17.6711	17.794	17.2111	18.3909	15.6189	18.0504	15.1392	NaN	14.7946	16.4195	16.795	NaN	17.1381	18.6245	18.7696	NaN	16.1085	18.0533	15.3424	16.7457	17.0511	16.8879	15.3031	17.8357	16.4603	18.3311	15.9307	NaN	NaN	16.811	16.9884	18.4714	16.8851	NaN	16.7283	17.8261	14.5595	16.2249	NaN	NaN	17.4444	NaN	16.0277
14.0197	14.6851	17.4279	13.7254	14.415	14.0767	15.7185	15.8181	15.2173	13.2795	17.4441	16.7398	14.0823	NaN	15.2773	NaN	15.6994	NaN	15.4275	13.8641	14.5484	14.6936	NaN	14.1015	15.6268	NaN	NaN	NaN	15.9595	15.2167	15.372	15.4436	13.5792	12.956	NaN	15.0476	NaN	13.9134	14.4499	16.2795	17.0012	14.6184	17.564	17.4412	19.1054	NaN	NaN	NaN	15.5608	15.4118
17.4192	18.5013	13.7217	NaN	15.3847	16.0042	15.9556	16.977	14.8589	NaN	14.5	NaN	13.6184	16.857	NaN	16.7682	14.6897	16.0104	18.0252	19.1862	14.2873	NaN	16.2706	17.7335	14.7454	17.4934	17.3194	17.921	16.4383	17.9078	15.9129	NaN	14.8077	18.6317	16.7542	18.6514	17.8919	18.8644	15.5601	NaN	17.6528	18.7743	14.1795	NaN	15.868	16.0589	16.1609	18.906	16.1888	16.6281
12.1239	NaN	12.1909	12.6483	11.8948	NaN	12.2764	NaN	NaN	NaN	NaN	NaN	NaN	NaN	NaN	NaN	NaN	NaN	NaN	NaN	NaN	NaN	NaN	NaN	NaN	NaN	NaN	NaN	NaN	NaN	NaN	NaN	NaN	NaN	NaN	NaN	NaN	NaN	NaN	NaN	NaN	NaN	NaN	NaN	NaN	NaN	NaN	NaN	NaN	NaN
16.6507	18.3194	13.8949	17.2106	16.7103	NaN	16.2903	17.0995	17.8018	NaN	NaN	NaN	NaN	NaN	18.186	18.856	18.6779	18.653	16.8377	17.7426	17.2373	18.0939	16.9257	18.137	17.2896	NaN	18.3706	NaN	17.2884	NaN	NaN	NaN	16.7117	NaN	17.4852	16.8568	18.8587	NaN	19.1239	NaN	NaN	NaN	18.2997	NaN	NaN	NaN	NaN	17.8195	18.0273	18.5589
16.0357	16.3113	14.5643	14.5494	14.5585	14.7378	15.4226	15.3619	14.4073	14.6531	14.8759	14.4227	14.4697	16.5386	14.2596	NaN	15.4418	NaN	14.7103	NaN	15.8477	15.5484	15.8612	14.852	NaN	14.7837	NaN	16.2479	15.6578	16.0363	17.4398	16.6132	NaN	16.6601	15.8865	15.0237	16.456	NaN	17.1158	15.1032	NaN	NaN	14.8119	15.9858	16.0677	15.4019	17.3895	13.3725	16.423	18.0567
19.6251	19.151	NaN	NaN	19.9053	19.9576	19.9658	19.3683	21.4276	21.3459	18.6816	20.325	15.1035	NaN	19.8294	20.5221	18.8701	18.802	NaN	19.3705	19.2494	17.6733	NaN	18.1877	20.2283	21.2358	NaN	NaN	NaN	17.6697	20.5502	22.4576	18.7257	18.7719	14.4619	NaN	14.1721	NaN	20.4631	22.0546	NaN	17.4991	20.5238	21.6091	18.2724	19.0062	18.047	16.6297	15.1994	NaN
24.7693	25.2788	26.0224	26.1277	25.549	25.7607	25.618	25.4892	25.6529	25.4983	25.7977	25.9522	25.4575	25.5738	25.6185	25.9134	25.6139	25.5054	25.1256	25.2776	25.6913	25.497	25.7057	25.4634	25.7698	25.4381	25.4706	25.0751	25.2802	25.1967	25.4898	25.1168	25.5035	25.8558	25.0166	25.3593	25.178	25.4179	25.1932	25.0109	25.2456	25.5394	25.8361	25.7061	25.965	25.5943	25.3486	25.5843	25.6096	25.6323
18.0783	17.1725	17.6208	17.8663	18.1961	19.3191	17.7472	17.8232	17.8157	17.7092	17.9316	17.6366	18.6269	19.5333	16.9808	17.894	16.945	17.7534	16.9571	16.0415	17.9122	17.8913	17.7366	16.8658	16.5511	16.11	16.8185	15.5952	16.2983	16.3104	18.2823	16.4483	17.7857	16.2444	17.5348	15.5621	17.1121	15.9731	16.8417	16.3623	16.7657	16.4139	18.4215	16.8602	16.1254	NaN	17.9955	NaN	16.5502	15.274
17.0927	17.6424	19.7229	19.5126	18.991	18.1745	16.5562	16.1097	19.1282	18.8194	18.8301	18.8232	18.5101	19.07	14.6125	16.0679	15.5562	16.6806	12.4989	NaN	14.9941	NaN	NaN	15.7859	NaN	15.3697	NaN	15.6794	15.2106	16.7043	18.6758	17.7087	15.9854	16.0046	NaN	NaN	15.3388	NaN	18.7612	18.9451	15.4625	15.9585	17.8607	17.7112	14.4381	14.9545	16.6559	17.5991	16.332	16.5011
18.2485	17.4258	22.0915	21.8612	21.509	21.3261	21.6704	21.8146	20.5528	21.3939	22.4105	23.0021	20.0912	20.9836	20.9895	21.6693	21.2434	22.2641	17.8775	19.4555	20.8901	21.3074	19.0073	19.9562	22.435	23.0766	19.0275	20.4401	22.1845	22.7667	20.4144	21.9735	22.0135	23.3916	19.7684	19.9036	18.4837	20.0641	20.0258	21.6764	21.2553	21.9878	23.21	24.2097	22.5244	23.0167	20.9643	21.8611	21.7433	21.449
20.2471	12.8365	19.0147	13.4298	23.1656	14.8692	21.2965	21.2857	21.9762	14.251	21.3665	17.9561	22.5418	15.5612	23.3073	23.5472	17.3201	12.9473	16.7137	NaN	16.9641	13.9964	17.9174	NaN	17.5431	11.2751	16.0516	NaN	22.9471	21.975	22.0692	18.1922	18.823	11.3527	22.264	20.444	23.0355	20.4757	23.5513	21.6981	22.2429	21.5105	23.2726	20.0473	22.2126	19.0646	17.1301	12.8812	21.6273	22.2137
25.3094	25.1861	24.8406	25.6463	26.0654	26.7398	25.3693	25.5268	25.5754	25.8678	25.5466	25.8241	25.88	26.1467	25.2145	25.7352	25.193	25.4498	25.0443	24.7581	24.6224	24.8425	24.3586	24.8605	25.34	24.6479	25.6544	25.6808	24.3788	23.9604	25.0807	25.6635	25.5087	25.1985	25.1324	25.1544	25.0238	25.2457	25.6791	25.3889	24.3923	24.8586	25.0428	25.282	24.3429	24.7563	25.1662	25.7706	25.0017	25.343
19.8967	20.8832	20.1623	21.2631	21.0104	21.2897	19.6154	20.5108	20.7554	21.5919	20.4344	21.2549	20.3307	21.2735	18.3728	19.2383	20.1524	18.0492	19.2421	19.3678	18.9227	19.7955	15.254	19.9067	20.1828	20.336	18.1909	19.1431	19.4732	20.7654	18.5096	20.449	16.1734	20.5155	14.7911	19.2188	17.5905	19.232	17.9863	20.0489	NaN	18.4205	18.466	18.9319	17.4111	16.9238	19.3814	20.7744	19.532	19.3519
20.1589	19.6872	19.8748	19.7312	20.18	20.6131	19.7945	19.3832	20.3986	19.8661	20.3726	19.2723	20.5162	18.8403	19.9455	18.2988	19.6197	16.8152	19.6814	16.5635	19.7972	17.5519	19.5781	17.9551	18.1642	18.7823	19.7213	18.4165	20.438	18.2491	20.4283	18.2872	20.2368	18.6326	19.3287	18.9389	19.7438	18.547	19.9197	18.4074	19.8852	18.2606	19.5272	19.3771	18.2221	16.6271	19.8123	17.8062	19.691	19.1357
13.428	14.1076	20.0438	20.037	19.9552	20.8134	20.4025	21.7257	20.6647	21.3136	21.7667	22.1517	19.3522	20.2092	NaN	13.4482	NaN	11.5482	NaN	14.5031	13.1536	14.2048	NaN	15.7216	17.7598	14.0808	NaN	12.0188	19.1873	20.254	21.1756	22.7685	14.5609	15.8213	13.5041	11.1555	12.2822	NaN	20.7278	21.7399	13.8214	10.8507	17.4289	20.5185	NaN	10.8028	NaN	NaN	13.3782	12.3994
19.9162	17.2851	18.9999	19.8001	20.2784	19.8939	20.1531	19.1441	19.6822	19.6689	19.3493	18.7372	19.7564	20.5124	20.292	20.4086	20.2287	19.5807	19.9618	18.2361	19.8214	19.4984	18.2677	19.538	19.1079	19.3191	17.8944	17.4872	19.1658	19.1979	20.1289	16.7641	18.9314	18.9842	19.2501	20.2219	20.0522	18.1854	19.6775	17.4618	18.0215	16.2628	20.1088	17.9393	20.0958	17.3565	14.3268	18.8733	19.9065	18.0381
15.8722	16.8664	15.5357	16.1197	15.7777	15.2953	15.6729	15.899	15.1395	15.9203	15.7208	17.2887	16.0097	17.971	15.53	NaN	15.6565	15.7498	15.4223	15.8566	15.7339	15.9167	NaN	NaN	NaN	15.872	15.7259	16.2431	15.9075	15.6018	16.32	16.371	16.1566	16.2747	15.9516	16.0155	16.5613	16.1303	18.0872	16.1015	16.218	15.1628	17.2209	NaN	15.855	15.3003	14.7676	14.9503	15.1211	15.3777
NaN	NaN	NaN	16.788	17.9436	17.798	16.0783	NaN	NaN	15.7312	NaN	15.9938	NaN	NaN	NaN	NaN	17.7408	NaN	NaN	17.8594	18.0582	17.7676	18.0602	17.9487	NaN	NaN	NaN	17.7533	NaN	NaN	NaN	NaN	16.3194	NaN	NaN	17.3885	NaN	17.4842	16.3869	NaN	NaN	NaN	15.3821	NaN	NaN	16.7905	NaN	13.8045	NaN	17.1819
23.4539	23.9391	22.9775	23.0671	24.0126	23.6121	23.8026	23.5685	23.0725	22.8797	23.7939	22.7387	23.8017	23.5186	23.5751	23.5998	25.0532	25.0893	24.0456	23.9182	23.7351	23.4782	23.9039	24.1039	23.9231	24.5789	24.1409	24.606	23.8126	24.0812	24.3694	23.3556	23.7039	24.6091	24.0038	24.9194	23.2244	23.8453	23.6964	22.6511	22.7108	23.3279	23.6928	22.8005	23.1139	23.3943	23.2985	23.6501	23.3777	23.6613
25.9985	25.1626	25.1327	24.8735	25.1013	24.9903	25.2832	25.1906	25.7415	25.1527	25.4173	25.7601	25.4729	24.7306	26.8105	26.7003	25.8603	25.8791	26.0226	25.2508	25.5299	25.5469	26.153	25.6281	25.9027	24.7935	25.932	25.3148	25.5656	24.5836	23.7038	23.6237	25.0712	25.0694	25.8107	25.0031	26.0122	25.7128	25.4588	23.7369	25.5732	24.8973	24.8684	24.205	25.6584	24.9072	25.7492	25.536	26.3736	26.5016
27.2559	27.5922	26.7425	27.322	27.3186	27.1656	27.5379	27.5431	27.0064	27.5761	27.0394	27.0258	27.697	27.4394	28.3491	28.268	27.9562	28.3632	27.6453	27.1437	27.4151	27.5673	27.5413	26.8021	27.7175	27.7022	28.0625	28.8276	27.3965	27.9464	27.2054	28.2404	27.5579	27.8799	27.8777	28.0444	27.6119	28.1801	27.3362	28.4131	27.7646	27.1594	27.3857	27.7358	27.4084	27.5329	27.4526	27.7916	27.1513	27.3756
NaN	14.6379	15.3324	NaN	NaN	14.391	17.0279	15.156	NaN	NaN	14.6685	14.2149	13.7084	14.2405	NaN	NaN	NaN	NaN	NaN	NaN	17.7085	17.5897	NaN	NaN	NaN	15.7766	14.2488	NaN	NaN	15.1699	NaN	14.5113	NaN	14.9286	NaN	NaN	NaN	14.0719	NaN	18.4226	NaN	NaN	NaN	18.1831	NaN	NaN	NaN	NaN	NaN	NaN
20.0579	NaN	19.0558	NaN	13.5859	NaN	19.3526	NaN	NaN	NaN	NaN	NaN	NaN	NaN	NaN	NaN	NaN	NaN	NaN	NaN	NaN	NaN	NaN	NaN	NaN	NaN	NaN	NaN	NaN	NaN	NaN	NaN	NaN	NaN	NaN	NaN	NaN	16.745	NaN	NaN	NaN	15.6216	NaN	15.2552	NaN	17.1961	NaN	17.6	NaN	18.1432
23.4564	23.4774	23.3214	23.0404	23.357	23.1992	23.5342	23.5728	23.1054	22.661	22.8885	22.933	22.9226	23.4731	23.7286	24.1574	24.1488	24.1943	23.3826	24.1972	23.6317	23.9167	23.7547	24.213	23.7462	24.1253	23.7657	24.5774	22.9245	23.6611	23.173	24.191	23.7194	24.2156	23.6453	24.3494	23.7125	24.1997	23.1519	23.6594	23.4149	24.0402	23.0149	23.5323	23.8395	23.8672	22.8193	22.4364	22.8787	23.6831
17.7035	19.0026	19.198	19.1277	19.3804	20.4846	16.2824	18.162	18.7206	19.7041	19.1776	20.4288	19.3092	19.8656	18.6767	19.6674	18.2128	19.8389	19.6212	19.8977	18.5352	18.3198	18.0685	17.4476	19.499	18.1679	18.9557	15.6073	19.3327	15.6135	18.961	15.6351	17.6116	15.8094	18.7485	15.5749	18.7561	14.196	18.2746	13.7651	18.6263	15.1215	18.4008	15.1824	19.1671	14.9613	18.559	20.2123	18.8428	19.5046
10.5997	13.1917	15.717	12.4927	11.5779	NaN	12.7302	NaN	13.4494	NaN	14.2267	12.2018	NaN	NaN	16.4875	15.5851	17.8253	16.8429	NaN	NaN	14.018	13.1579	12.3723	15.0572	NaN	13.9606	NaN	15.2344	15.1471	14.852	15.4269	18.7471	14.0652	14.1164	13.7191	16.8189	13.8209	NaN	12.927	12.7671	17.3331	13.6372	18.4871	15.2001	21.0901	19.0982	15.7104	13.8291	16.9373	16.9127
NaN	18.0123	NaN	17.5306	NaN	18.3529	NaN	17.9531	NaN	17.4139	NaN	18.4149	NaN	18.7792	16.5733	NaN	NaN	18.2949	NaN	19.1139	NaN	18.0489	NaN	18.9408	NaN	18.2095	NaN	17.5138	NaN	18.7285	15.5787	19.1102	NaN	18.2152	NaN	NaN	NaN	17.882	NaN	19.2513	NaN	18.0686	NaN	18.4395	NaN	17.9937	NaN	18.3192	NaN	17.3725
18.7025	13.5487	16.1385	16.6888	15.7702	15.328	16.6412	15.1056	15.7981	12.6507	16.9551	13.2404	16.9463	13.1976	16.1657	15.5474	16.8263	15.7411	18.8584	15.8931	18.1086	NaN	16.519	NaN	NaN	15.891	18.4208	17.6864	16.3179	16.8439	19.2295	18.4524	NaN	NaN	16.6125	13.0157	17.3259	15.7972	15.936	16.2965	18.0252	16.4248	18.0251	15.3755	16.5863	16.8062	18.4139	15.9736	19.5299	19.2905
NaN	NaN	NaN	NaN	NaN	NaN	NaN	NaN	NaN	NaN	NaN	NaN	NaN	NaN	NaN	NaN	NaN	NaN	NaN	NaN	NaN	NaN	NaN	NaN	NaN	NaN	NaN	NaN	NaN	NaN	NaN	NaN	NaN	NaN	NaN	NaN	NaN	NaN	NaN	NaN	NaN	NaN	NaN	NaN	NaN	NaN	NaN	NaN	NaN	15.7276
18.3789	19.5764	19.1121	18.8529	19.7049	18.8329	19.1741	18.6104	18.8865	18.8448	19.2597	20.2834	19.3822	19.1269	18.6328	19.8832	19.1916	19.7996	18.8936	20.2782	19.2998	20.0243	19.1208	19.5664	20.4475	20.607	19.5708	20.2747	18.2189	20.4959	19.6264	20.0637	19.4898	20.9739	19.5107	20.3523	19.5629	20.6207	19.4746	19.7853	19.3316	19.4855	19.0489	19.6401	19.5779	20.1806	18.9298	19.2237	19.9057	19.8298
25.9252	26.8277	26.2312	26.9563	26.811	27.097	26.4535	26.9264	25.8259	26.3741	26.3795	27.0578	26.6995	27.6371	26.7827	27.3393	27.2379	27.5535	27.2332	27.9287	26.5012	27.6518	27.2644	27.9347	26.524	27.3811	26.2485	27.3667	26.5575	27.2974	26.3208	27.5827	26.3099	27.0106	25.8683	26.7986	26.5539	27.5033	26.2684	27.0059	26.0231	26.855	26.3688	27.4142	26.4423	26.965	26.1793	26.6094	25.9455	26.641
22.5243	23.7718	21.6159	22.8381	21.8301	22.349	22.5551	23.4591	22.0666	23.1917	21.7803	23.754	22.3243	23.1583	22.5456	23.3589	22.6089	23.3158	22.9137	23.9777	22.575	23.7334	22.977	24.2307	23.3469	24.0362	22.9903	24.1017	22.6472	24.0357	22.0233	24.2107	22.7737	24.1717	23.2009	23.9577	22.5267	23.6345	22.4987	23.383	22.9161	24.1283	21.9978	22.871	22.7061	23.3928	22.1397	22.8813	22.1217	22.4242
17.8857	17.7301	20.7083	18.2151	21.0942	19.4664	19.6926	19.2476	20.9365	18.3874	21.3929	18.6453	21.2831	19.592	16.1744	18.3153	19.1721	19.8777	16.3533	19.8265	18.5888	18.6065	19.0993	20.0705	19.532	20.4111	19.8991	20.5399	19.6907	20.3802	22.3709	21.1116	19.6145	20.0774	20.2909	21.182	20.7612	21.018	21.9904	21.8209	19.8321	20.5123	21.5934	20.3979	19.6484	19.9431	19.2487	16.4427	19.6617	19.7628
19.0276	19.394	19.287	18.567	20.5821	21.4252	17.8123	19.6972	19.4277	18.9212	19.6206	18.644	19.7128	19.6696	18.8453	NaN	19.3012	19.778	19.4155	18.5581	20.0223	19.7589	18.9253	19.3996	18.3732	19.4716	18.7429	14.1906	20.2884	20.5521	19.2661	19.825	18.3607	20.9022	17.494	20.9141	19.5039	20.14	20.1983	20.765	19.3802	20.0493	19.2547	19.0641	19.4892	18.5966	19.8184	15.946	18.4688	19.1609
21.5498	18.1479	21.4902	19.3466	21.5507	20.3883	21.1168	19.6416	21.3853	19.697	21.8372	19.0691	22.0257	19.1966	20.4148	19.2305	20.5513	21.1651	21.4681	20.1841	20.3156	19.3771	21.3409	20.1146	20.3536	20.3832	20.1785	20.0041	20.6758	19.7838	22.5328	21.3541	20.9248	20.5048	20.2671	20.0699	19.7693	20.0787	21.2557	21.2507	20.2659	20.1313	21.3378	20.603	20.4352	18.5738	20.5731	19.4931	20.4267	20.0208
13.6175	NaN	NaN	NaN	NaN	14.8339	13.5417	13.554	NaN	12.7604	NaN	NaN	NaN	NaN	NaN	NaN	13.5798	NaN	NaN	13.7229	NaN	NaN	NaN	NaN	NaN	NaN	NaN	NaN	NaN	13.0386	NaN	NaN	13.6954	NaN	14.2496	NaN	13.8849	NaN	15.0883	NaN	14.2586	NaN	14.4434	14.6898	NaN	NaN	NaN	NaN	18.4248	18.9536
18.7249	18.4375	17.1006	14.7215	19.4844	18.6972	18.4101	18.4155	17.4838	16.5032	16.9778	13.3051	14.9804	14.2853	18.4712	16.2295	19.9102	17.5203	19.7816	18.5464	19.5968	18.3605	19.0576	18.597	17.9643	16.663	19.8316	17.6142	18.7737	16.4511	18.7676	17.0084	18.907	17.4126	19.2675	17.2458	18.492	16.4709	18.625	16.2177	16.052	15.773	17.7002	14.6864	17.2436	15.2318	18.4947	16.9323	18.9077	18.1659
NaN	NaN	NaN	NaN	NaN	NaN	NaN	NaN	NaN	NaN	NaN	NaN	NaN	NaN	NaN	NaN	NaN	NaN	NaN	NaN	14.8651	NaN	NaN	NaN	NaN	NaN	13.4564	NaN	NaN	NaN	NaN	NaN	NaN	NaN	NaN	NaN	NaN	NaN	NaN	NaN	NaN	NaN	NaN	NaN	NaN	NaN	NaN	NaN	NaN	NaN
23.9409	23.8113	23.8333	23.4472	23.744	23.3744	23.5367	23.4826	24.0026	23.8763	23.5086	23.3488	23.9254	23.8595	23.5472	23.5082	23.3988	23.7558	23.7933	23.8305	23.9128	23.7908	23.62	23.6613	23.9137	23.8986	23.8774	24.0548	23.6861	23.7554	23.1328	23.083	23.7724	23.5831	23.8596	24.1796	23.0926	23.863	23.0994	22.3976	23.5041	23.2353	23.2446	23.4445	23.1464	23.2061	23.3576	21.9297	23.4117	22.5783
18.6359	14.4277	19.2343	18.0632	19.6504	18.9159	18.4959	17.986	17.2267	15.7406	18.6393	15.4312	17.6178	15.6986	17.5504	12.4192	15.4788	NaN	18.0641	13.967	18.0306	14.6073	16.9596	NaN	18.4224	14.8135	NaN	13.0923	NaN	17.308	13.7246	15.8248	18.4132	NaN	18.0289	14.1857	17.61	NaN	18.8777	15.1174	17.4685	NaN	13.9051	16.0216	NaN	NaN	NaN	NaN	17.7144	14.5398
22.2837	22.4224	22.1091	22.1374	21.624	21.5465	22.1434	22.2589	21.9807	22.185	22.4072	22.7315	22.1256	22.3291	21.6289	21.8945	22.1685	22.2469	21.6644	22.2036	22.4252	22.438	20.9318	21.7245	21.8342	22.6732	22.3689	22.462	22.2956	22.6334	22.632	22.5429	21.9117	22.7067	22.1691	22.7232	21.8457	22.2971	21.4147	22.7768	22.0477	22.5816	21.7315	22.7872	21.7117	21.6998	21.9638	21.175	21.9153	21.5737
19.3222	18.8809	15.2973	16.2101	17.4422	17.2294	18.5714	20.1998	16.9861	17.2245	15.0438	15.7516	18.9383	19.169	16.1775	16.7567	16.8448	16.4051	17.0473	17.9683	16.8973	18.2937	17.9342	19.79	15.4822	19.0203	18.1995	19.3621	16.9237	17.426	18.9917	19.047	16.2276	18.7473	16.555	19.7089	17.6897	20.4627	20.2281	20.6571	17.7969	20.5962	17.6666	18.4698	14.8139	NaN	16.7259	15.6717	17.8544	16.4112
21.7225	21.8151	21.4035	21.5551	21.7026	21.5913	21.4775	21.3591	21.7418	21.8484	21.5529	21.6252	21.2268	21.4346	21.5535	22.1738	20.9084	21.0399	20.8946	21.3471	21.2121	21.7681	20.7727	21.27	20.9713	22.1191	21.2719	21.9887	21.213	22.0451	22.0668	22.0711	21.0742	22.5278	21.5082	22.3886	22.2182	23.0364	22.566	22.5886	22.0232	22.4877	21.4958	21.9617	20.9855	21.0593	22.0036	22.6444	22.1109	22.2795
20.1162	20.7003	15.1112	16.5295	18.5213	18.6217	17.8771	19.323	15.8508	16.0161	13.4215	17.9477	18.7549	19.345	16.2094	19.143	16.0158	17.5819	18.5974	19.9412	17.1853	14.7892	16.2111	19.7625	15.1174	19.7055	15.8702	18.1741	16.6415	19.8187	19.6499	20.2117	15.0051	19.7637	15.9356	19.776	17.2242	17.8138	19.3008	18.7542	18.3974	18.6917	17.865	17.4527	15.1129	16.9871	16.7338	16.2115	15.7634	16.5152
NaN	NaN	NaN	NaN	NaN	NaN	NaN	NaN	NaN	NaN	NaN	17.1254	NaN	17.0872	NaN	NaN	NaN	NaN	NaN	17.534	17.2675	18.8607	15.9991	NaN	15.0044	15.4637	16.0014	NaN	NaN	NaN	NaN	NaN	NaN	NaN	NaN	NaN	NaN	NaN	NaN	16.124	NaN	NaN	NaN	17.3937	NaN	15.1523	NaN	NaN	NaN	NaN
NaN	NaN	NaN	NaN	NaN	NaN	NaN	NaN	NaN	NaN	NaN	NaN	NaN	NaN	NaN	NaN	NaN	NaN	NaN	NaN	NaN	NaN	NaN	NaN	NaN	NaN	NaN	NaN	NaN	NaN	NaN	NaN	NaN	NaN	NaN	NaN	NaN	NaN	NaN	NaN	NaN	NaN	NaN	NaN	NaN	NaN	NaN	NaN	NaN	NaN
18.0096	18.0854	14.2889	16.1796	16.5719	18.3829	16.321	18.1666	16.7649	16.5475	16.7778	18.5442	17.0929	17.1096	17.1834	16.1786	17.2352	16.702	15.6633	16.121	16.2328	16.1954	16.7879	15.0988	16.2857	NaN	16.214	16.2439	17.1881	NaN	NaN	17.5321	17.4523	NaN	16.9126	15.5803	16.9164	NaN	17.8931	18.5811	16.8553	NaN	16.6226	18.2928	15.767	NaN	18.7411	20.1713	18.6477	18.7365
16.9915	16.3738	17.4335	17.015	16.2327	15.561	18.5589	13.7339	18.235	14.6126	19.1698	18.7678	16.9611	15.9799	17.1302	16.2148	17.3581	15.0285	17.3236	16.9838	16.2032	14.72	15.2221	16.3163	18.9657	17.3608	16.8155	16.0174	17.6176	17.1598	18.493	16.7848	18.0974	16.2286	NaN	16.8071	15.8998	15.6802	16.8622	15.0185	15.9993	16.2386	19.8072	17.0896	18.4307	17.6361	18.0627	NaN	16.6083	16.8456
13.4972	NaN	13.7701	NaN	13.6384	NaN	13.4159	NaN	NaN	13.4597	13.2631	NaN	13.8221	NaN	NaN	NaN	NaN	NaN	NaN	NaN	NaN	NaN	NaN	NaN	NaN	NaN	NaN	NaN	NaN	NaN	14.6502	NaN	NaN	NaN	NaN	NaN	NaN	NaN	14.6025	NaN	NaN	NaN	13.4863	NaN	NaN	NaN	NaN	NaN	NaN	NaN
NaN	NaN	NaN	NaN	15.9326	NaN	15.5463	NaN	NaN	NaN	16.2901	NaN	16.0217	NaN	NaN	NaN	15.78	NaN	NaN	NaN	NaN	NaN	NaN	NaN	NaN	NaN	NaN	NaN	NaN	NaN	NaN	NaN	NaN	NaN	NaN	NaN	NaN	NaN	NaN	NaN	15.4086	13.8135	NaN	NaN	NaN	NaN	NaN	NaN	NaN	NaN
21.1002	21.8199	19.4409	19.0656	19.4907	19.9314	20.8678	21.2421	20.0419	20.6395	19.6161	22.1059	20.0091	22.3235	20.3083	21.4825	21.7292	22.421	20.6449	22.4862	21.0743	21.9748	21.3874	21.7005	21.6557	22.6639	21.0896	21.9587	18.3787	21.9768	20.5944	22.857	21.6827	22.4322	21.4444	22.2317	20.8822	21.695	20.9136	22.4882	20.8411	22.3481	20.1376	21.6457	20.2239	21.1358	19.9897	19.0566	20.4498	20.1918
17.3506	18.21	20.0029	19.4721	18.4182	17.0838	19.7601	18.101	19.6866	15.1991	21.2563	19.475	19.892	16.8754	19.0234	17.4195	18.531	16.3508	20.3719	18.634	20.1934	17.9272	20.203	18.891	19.2369	17.754	18.7887	16.6253	19.653	19.1618	20.0994	17.285	18.8225	17.5167	17.0646	17.0713	18.1608	16.1473	19.1643	16.332	18.4519	17.839	20.2955	18.6927	20.6118	16.7725	20.0328	16.8044	18.8032	18.4273
17.5874	12.4954	16.4758	NaN	NaN	15.2469	17.3403	16.9157	16.2356	NaN	15.8565	NaN	17.0794	14.6735	NaN	NaN	NaN	15.3233	17.2756	NaN	16.7252	NaN	17.4124	NaN	17.6879	NaN	NaN	NaN	17.4099	NaN	16.2801	NaN	NaN	NaN	16.1944	NaN	14.6431	NaN	16.8461	NaN	15.9278	NaN	15.9132	12.1502	15.9962	15.76	16.3738	15.2347	17.528	16.5769
16.0311	12.7099	15.7005	NaN	15.9031	15.6663	NaN	NaN	16.1044	NaN	16.5014	NaN	16.8963	NaN	15.4804	NaN	16.4593	14.5829	16.8328	NaN	15.517	NaN	15.7197	16.1055	15.952	NaN	16.0549	NaN	NaN	NaN	NaN	NaN	16.7054	NaN	17.0885	NaN	16.1971	11.9359	16.0615	NaN	16.0439	16.2462	NaN	NaN	16.2683	14.6004	16.5138	NaN	NaN	NaN
25.106	25.6478	24.4253	24.9917	24.4793	24.6837	24.8437	24.9959	24.7216	24.8255	24.5707	24.8842	25.0902	25.3488	24.7492	25.1916	25.095	25.3205	25.0781	25.396	24.8012	24.6425	25.0614	25.3291	25.4129	25.6627	24.6524	25.0657	24.779	25.1365	25.1031	25.461	24.8428	25.5038	24.7305	25.3165	25.0779	25.44	24.6529	24.6999	24.6701	25.5123	24.9042	24.6764	24.823	25.0861	24.7625	24.7227	24.944	25.2052
19.1245	15.5393	19.6736	17.1982	18.671	15.5253	19.5333	19.3077	19.0581	17.5031	19.6387	18.7616	19.0909	16.8044	16.274	17.972	19.4863	17.1911	NaN	16.7273	20.2246	18.471	19.7126	17.7809	19.3964	16.0655	18.6998	16.3844	20.5516	17.5544	15.4506	18.5472	NaN	17.606	20.0171	16.4339	17.8871	16.7098	18.5447	16.6371	19.6495	17.2318	20.1987	18.8834	18.6534	16.9509	19.9347	18.8223	19.5608	18.866
20.1549	16.6802	20.7074	19.6722	20.4988	20.7052	19.9593	18.4803	19.9229	18.0096	20.2571	17.9435	20.9037	19.7526	20.5746	17.7023	19.9362	18.4776	20.2246	16.2402	19.9496	17.24	19.6035	16.9565	19.9777	15.0596	20.652	18.4666	19.8896	17.9591	20.6439	18.4362	20.7149	18.3828	20.7132	18.9549	20.0255	17.1016	20.437	19.3127	20.4229	16.3206	20.302	19.1905	19.5821	18.1917	20.2519	20.1652	20.4051	19.9352
19.0554	18.7781	17.9832	16.883	18.0179	18.3154	18.9587	16.4642	18.7344	12.8762	19.6614	14.499	19.2517	14.9316	17.7279	NaN	18.3059	17.1446	19.0885	18.0318	18.3212	17.5181	18.2578	NaN	19.3129	13.4192	19.1178	17.5205	18.9395	13.4011	20.0006	15.2657	18.7847	12.9975	18.7707	14.92	15.6417	13.7044	19.7101	14.9525	18.8818	15.3987	19.2164	15.1644	17.5378	17.3533	19.1278	16.0415	19.1601	16.7161
16.9766	17.718	15.173	15.8953	15.9013	16.3124	16.9158	16.9867	16.1013	17.045	15.5604	15.3511	16.1916	16.9525	16.2275	17.1779	15.9254	17.0806	17.6042	17.6994	16.9111	18.4606	16.6561	17.5935	16.8664	18.1824	17.0154	18.95	16.2309	18.8882	15.6681	18.1218	16.6291	19.0122	NaN	19.4759	17.7216	19.5489	17.1612	19.5976	17.5039	19.3916	18.0171	20.0371	18.816	18.3447	18.2086	18.971	18.7603	18.5573
25.7301	26.4699	25.3068	25.9596	26.3709	26.3849	26.4999	26.4464	26.3934	26.7943	26.1396	26.3746	25.8155	26.4447	24.3653	25.3922	24.3246	25.0156	24.7487	25.4401	24.9627	25.6249	25.4354	26.282	24.9939	25.7249	24.5742	25.2275	25.8462	27.037	26.4614	26.8747	25.1883	26.5367	24.6453	25.4364	24.5462	25.5939	25.2216	26.0467	25.0445	25.8513	25.6485	25.9227	23.8597	24.6885	24.6212	25.3436	23.7725	24.0884
21.409	21.6608	22.9186	23.2874	22.8576	22.8472	22.804	23.1928	22.4411	22.2458	23.0975	23.4292	22.6004	23.4828	21.79	22.201	21.682	22.3295	20.8069	22.707	21.9563	21.9977	21.7871	22.6018	22.2758	23.0821	22.5173	23.1444	22.3355	22.7232	22.9227	23.3859	22.0136	23.0321	21.9737	22.5742	21.9049	22.7471	23.2533	23.7143	21.8252	22.6469	23.0606	23.3335	22.0484	22.9488	22.1402	22.3416	21.9091	21.9074
25.0166	25.4658	25.7387	25.7245	25.9818	25.8766	25.1129	25.2865	25.6624	25.8782	25.4498	25.9874	25.63	25.8612	24.8069	25.3385	25.1014	25.3126	24.998	25.0261	24.8409	25.109	24.9189	25.2134	25.1565	25.7619	24.7447	25.2884	24.822	25.3881	25.5476	26.0574	25.2249	25.7823	25.1408	25.7465	24.8939	25.5358	25.3798	25.7286	24.9065	25.3326	25.5499	25.7425	25.2714	25.221	24.6867	24.6393	24.6702	24.7233
16.1757	16.0222	15.2008	NaN	NaN	NaN	NaN	15.2928	16.2173	NaN	NaN	15.6662	NaN	NaN	NaN	NaN	NaN	15.4872	NaN	16.0487	NaN	15.8137	16.8504	15.7368	15.7891	15.9712	NaN	16.0504	NaN	16.2967	17.146	19.0581	16.4237	16.2343	NaN	16.3184	NaN	16.3124	NaN	NaN	NaN	NaN	NaN	16.1391	NaN	15.6708	16.2551	16.0433	NaN	15.8283
19.5491	20.1517	18.7986	18.6694	19.6779	19.5046	19.5052	19.6326	18.6698	19.7098	20.0332	21.012	20.6483	21.0318	16.8405	16.7341	18.7041	18.9514	19.2369	19.9632	18.8942	16.113	19.277	17.5431	20.4006	19.0798	19.2079	15.4954	19.3905	19.3027	19.9211	22.0841	19.3534	17.7776	19.1336	16.3288	19.421	18.1341	20.3501	21.2404	19.7877	16.4165	20.0175	20.4628	18.6051	15.7143	19.1149	20.2312	17.8833	19.9297
NaN	NaN	NaN	NaN	14.8255	15.2213	NaN	NaN	13.0204	NaN	14.0966	14.3463	NaN	NaN	NaN	NaN	NaN	NaN	NaN	NaN	NaN	NaN	NaN	NaN	NaN	NaN	NaN	NaN	NaN	NaN	NaN	NaN	NaN	NaN	NaN	NaN	NaN	NaN	NaN	NaN	NaN	NaN	NaN	15.7881	NaN	NaN	NaN	NaN	NaN	NaN
22.9196	24.0926	22.807	24.0254	22.8639	23.863	22.9244	23.4889	22.789	23.8933	23.2812	24.3853	22.9504	24.2342	23.7106	24.6058	23.6358	24.6845	23.7141	24.4815	23.4477	24.3452	23.4765	24.3461	23.9059	24.6837	23.4874	24.2723	23.2428	24.4109	23.3965	24.3899	23.317	24.3343	23.5008	24.2536	23.3879	24.1096	23.3918	24.3826	23.4574	24.3642	23.3196	24.4374	23.6445	24.5315	22.8976	24.9116	23.2447	24.2519
26.7791	27.5271	26.4392	26.8474	26.8701	27.1575	26.8197	27.082	27.1027	27.7249	26.3412	27.1709	26.5188	27.0502	28.4069	29.0646	27.6703	27.9936	26.7216	27.5349	27.1936	27.9252	27.2432	27.7301	27.1673	27.664	27.7212	28.3099	27.0005	27.3884	26.7348	26.671	26.7383	27.166	27.4645	28.0919	28.464	28.6624	28.1275	28.4049	28.0827	28.287	27.1248	27.5504	27.4997	27.6496	27.4335	28.4192	27.9259	28.3802
21.8062	22.585	22.1699	21.7559	21.8571	22.2719	22.0299	21.3033	21.57	21.5227	22.5343	23.0826	22.3562	22.7258	21.7722	22.4177	22.4884	22.2134	23.0256	21.9888	22.7695	22.8919	22.1988	22.7501	21.9389	21.9272	22.2322	21.4312	21.9065	21.1038	21.9443	19.5707	21.4495	19.9964	21.5953	20.2017	21.0149	19.5308	20.5138	18.8097	21.0837	21.2402	21.3697	19.8682	22.0896	21.9476	20.5334	22.9642	19.8074	20.7088
NaN	12.944	NaN	15.3671	NaN	NaN	NaN	15.6394	NaN	14.1726	NaN	15.2524	13.7351	13.9133	13.62	18.2865	NaN	17.7444	NaN	19.8151	NaN	17.5964	NaN	NaN	NaN	14.6261	15.8919	16.1012	16.9062	NaN	15.6731	13.9457	15.8622	NaN	16.1636	NaN	17.537	15.9666	17.0311	NaN	16.3119	18.1477	14.8669	NaN	16.4073	NaN	NaN	19.3093	15.3095	16.2973
24.2332	24.9792	24.1645	24.3178	23.7462	23.93	24.1831	24.2864	24.0304	24.0657	24.4807	24.0705	24.1067	24.1475	23.9116	24.4203	24.4509	24.5827	24.3888	25.1071	24.6202	24.9432	24.1322	24.6762	24.1426	24.9878	24.0571	25.0967	24.3143	25.0056	24.3809	24.2586	24.2824	25.3802	24.3645	25.218	24.3519	25.1249	24.3432	24.8773	24.3775	25.1148	24.0253	24.3338	24.4441	24.3267	24.0969	23.499	23.8792	24.3913
18.8509	19.5758	17.8379	18.4825	18.6044	18.8711	18.3902	18.803	17.4743	18.38	17.1933	18.9937	17.5465	19.3356	18.2678	18.6575	19.3273	20.1661	18.207	19.841	18.1746	19.1328	18.603	19.287	19.3603	19.9413	19.0377	19.6634	18.6505	20.0729	17.0327	20.7327	18.8849	19.7088	19.0701	19.7803	18.7794	19.5991	18.7066	19.4452	18.906	19.6137	18.6451	19.2192	17.9952	18.7932	18.224	16.7301	18.2676	18.9409
23.0788	23.3163	22.7798	21.9302	23.2055	22.5726	23.6008	23.1152	23.2998	22.9583	23.3826	22.6648	22.851	21.7852	23.6976	23.7248	22.6706	22.8892	22.9967	22.4863	23.702	23.3182	23.5774	23.1168	23.0863	23.7319	22.0262	22.697	23.202	21.921	23.3871	21.9899	23.3101	23.2254	22.9375	22.9014	22.2921	21.9814	23.0501	22.1715	22.9613	21.9143	22.3668	20.3217	22.1523	21.7255	22.3906	21.9629	21.4462	21.7662
16.672	NaN	19.8239	18.3366	17.446	14.5511	19.9248	14.1352	19.1359	16.2457	19.1249	NaN	20.598	16.6841	19.4768	13.7366	20.1183	16.3538	20.5119	16.338	19.1507	14.596	19.9589	NaN	20.3036	NaN	16.1691	NaN	18.9288	14.2682	19.4465	15.7195	19.0605	15.5275	16.4302	NaN	17.9065	NaN	18.7852	NaN	19.9461	15.9142	18.4539	NaN	18.4663	NaN	18.8762	16.5751	18.8815	18.3471
22.0305	22.3404	22.5219	22.7191	22.4724	22.6749	22.4122	22.5177	22.2165	22.7249	23.2524	23.182	23.0392	23.409	20.576	21.4654	21.3846	21.4187	20.6951	21.7151	21.234	21.85	21.3163	22.341	20.4043	21.8126	21.6893	22.6472	21.7261	23.3058	23.2977	23.4793	20.9886	22.5235	21.9491	22.1427	21.4851	22.4104	22.9708	24.1656	21.6769	22.7083	22.6109	23.2591	20.3832	20.9537	21.5143	21.1863	21.4043	20.9152
25.2738	24.73	25.0367	25.5107	25.1087	24.8662	25.2436	25.4424	25.0528	25.3213	25.3846	25.3758	25.1543	25.1987	24.4272	24.0837	24.2894	24.0843	24.0041	24.1967	24.1947	23.8845	24.4552	24.4422	24.7939	25.0702	24.7113	24.777	24.8935	24.9409	25.4653	25.6725	24.4919	24.9384	24.5378	25.1941	23.9565	24.5906	25.4558	25.6885	23.5674	24.1853	24.9129	25.274	23.7508	24.0065	24.1856	23.7393	23.4534	23.7625
17.4288	19.6676	19.5022	20.0331	17.2444	17.8815	19.5987	19.7357	18.7514	19.4425	18.6854	19.5812	16.3079	18.2526	18.8474	17.9775	19.0729	17.0347	15.8135	18.1579	19.8929	20.7285	15.4818	18.6856	19.8502	21.0193	15.7281	18.8028	18.592	21.1901	14.9011	19.4539	19.8793	21.8575	17.8914	20.5115	17.2443	18.9592	16.8497	19.5457	19.0691	20.7386	19.5371	20.638	20.9301	22.045	17.8094	15.7308	19.8949	20.1435
18.1465	17.2764	16.1969	16.5822	15.3884	17.2531	NaN	16.39	16.3558	16.5019	16.3111	14.2058	17.2341	14.9959	15.1923	16.189	14.2537	17.4451	13.5738	17.1268	17.9237	16.6267	18.1381	18.0209	18.6976	16.4716	NaN	18.5053	16.9676	15.4586	19.4895	18.9988	17.2442	18.1836	17.5883	17.7895	18.151	17.8378	18.7809	18.7901	17.3087	16.294	17.8943	17.0855	17.1174	15.5069	18.0857	NaN	17.4721	18.119
NaN	NaN	NaN	NaN	14.2041	NaN	NaN	NaN	NaN	NaN	12.9996	NaN	NaN	NaN	NaN	NaN	14.3593	NaN	NaN	NaN	NaN	NaN	NaN	NaN	NaN	NaN	NaN	NaN	14.5253	NaN	14.7728	NaN	NaN	NaN	NaN	NaN	14.1635	NaN	14.7688	NaN	14.0018	NaN	14.8956	NaN	14.5981	NaN	NaN	NaN	NaN	16.9262
18.9943	18.9003	21.1924	21.3359	14.02	15.0559	19.1039	19.1961	20.4343	21.5154	14.0906	14.2395	14.5582	20.0443	15.674	16.9907	14.4189	NaN	17.1947	14.9259	18.6034	14.6167	14.824	13.915	15.9269	14.6035	16.6769	15.4536	19.3291	19.8299	14.7719	19.7463	17.1951	16.0717	16.5271	14.579	NaN	NaN	18.3602	15.0021	18.3762	18.1163	19.0681	15.2404	18.6176	15.4428	18.6	14.6843	18.8512	15.662
22.105	21.0799	21.5591	21.3776	21.9178	21.7354	22.1265	21.7408	21.6778	21.6616	21.8533	21.4795	22.1277	22.0695	21.8326	21.1885	22.0513	21.3903	22.4499	21.3372	22.0175	21.19	22.2555	21.5386	22.4187	21.8437	22.3359	22.063	22.0638	21.6338	22.5884	21.6925	21.8935	21.9278	22.3541	21.6719	21.3441	21.7537	21.8893	20.1365	21.0972	21.4958	21.8987	20.9851	20.9612	20.8203	21.3342	21.176	21.6844	21.2733
17.9574	20.0196	13.8239	17.6331	18.2638	16.6733	18.5901	15.1259	18.725	17.7494	19.1626	19.368	19.4886	19.5297	17.8623	17.3954	18.063	17.6936	18.2435	19.3386	17.4269	NaN	15.8239	16.5584	18.0781	18.642	17.3016	19.7701	19.7245	19.1241	19.8847	15.9997	18.5239	20.1211	17.976	20.0599	17.1396	NaN	15.8857	15.9993	18.3455	17.8582	18.3149	17.378	17.1953	17.1116	18.0472	17.5307	17.5336	17.1417
16.0973	16.1845	NaN	15.4756	NaN	15.4782	NaN	15.8382	NaN	15.3704	NaN	17.3875	NaN	16.7712	NaN	15.6706	NaN	16.0249	NaN	16.7033	NaN	NaN	NaN	NaN	NaN	16.7101	NaN	NaN	NaN	NaN	13.8814	NaN	NaN	NaN	NaN	15.8786	NaN	NaN	16.562	NaN	NaN	16.3891	16.8373	NaN	NaN	NaN	NaN	14.7696	16.0005	NaN
15.7014	NaN	14.8018	NaN	NaN	NaN	15.383	NaN	14.1064	NaN	14.521	NaN	NaN	NaN	16.1643	NaN	17.9627	NaN	NaN	NaN	NaN	NaN	NaN	NaN	17.3309	NaN	16.9063	NaN	NaN	NaN	15.7643	NaN	NaN	NaN	NaN	NaN	16.0206	NaN	17.1256	NaN	14.3387	NaN	NaN	13.4804	16.4114	NaN	NaN	NaN	NaN	NaN
19.2686	18.1323	17.5511	18.804	18.158	16.6471	18.3352	17.362	18.3631	17.3596	18.4383	15.5631	17.9266	17.4473	17.6927	16.6883	19.3169	16.6328	19.2631	17.4084	18.2184	14.7137	17.8531	17.4858	18.7008	17.8519	18.5392	17.978	19.4677	19.0355	16.6926	14.1294	19.2716	NaN	18.6011	19.3574	NaN	15.8873	NaN	NaN	16.55	17.4876	17.9015	18.5457	19.1588	17.9774	15.8278	16.6214	17.3278	19.4058
NaN	NaN	14.8836	17.0395	18.2095	18.4154	15.1018	18.3931	16.454	16.8877	18.3344	NaN	17.4751	NaN	15.5256	NaN	NaN	NaN	NaN	NaN	NaN	NaN	NaN	NaN	NaN	NaN	14.4535	NaN	NaN	NaN	13.2561	NaN	NaN	NaN	NaN	NaN	13.2676	NaN	NaN	NaN	NaN	14.8396	14.3751	NaN	13.8545	NaN	NaN	17.9625	16.1578	16.2926
27.3611	27.6184	26.8869	27.158	26.7732	26.6765	26.8831	26.9738	26.9505	27.3599	26.6017	26.8029	26.8132	27.0954	27.0645	27.185	26.8832	27.0749	26.9394	26.9334	26.7614	26.8927	26.7603	27.0187	26.9598	27.3818	26.8299	27.3939	27.0813	27.4855	27.059	27.263	26.9385	27.5227	27.1524	27.5308	27.2385	27.5851	26.9119	27.5838	26.7407	27.4221	26.5843	27.1292	26.5166	26.6277	26.7243	26.3296	26.8859	26.9958
[truncated: 180 more columns]
